# Supplementary material for: Sex modifies the effect of genetic risk scores for polycystic ovary syndrome on metabolic phenotypes
Source: PLoS Genet. 2023 May 31;19(5):e1010764. doi: 10.1371/journal.pgen.1010764 (PMC10259776; doi:10.1371/journal.pgen.1010764)
Supplement: S1 Supporting Information — (XLSX) [file pgen.1010764.s008.xlsx]

## Sheet: README
This document contains supplementary results for:
Sex Modifies the Effect of Genetic Risk Scores for Polycystic Ovary Syndrome on Metabolic Phenotypes
Ky’Era V. Actkins, Genevieve Jean-Pierre, Melinda C. Aldrich, Digna R. Velez Edwards, and Lea K. Davis
PheWAS Results Description
Combined	Sex combined analysis
Female	Female stratified analysis
Male	Male stratified analysis
BMI Adj	Adjusted for body mass index
BMI Residual	Adjusted for body mass index residual (environmental variance of BMI)
EUR	European ancestry
AFR	African ancestry
Top Variants	PCOS PRS made from the top 10,000 variants
Cardiometabolic PRS Analysis Description
Results for the comorbiditiy PRS logistic regression analysis are shown in the last tab. The analysis was performed in a PCOS cases and controls (female only).
	Tab Names	Tab Descriptions
S1	EUR Combined	European Ancestry Sex-Combined PCOS PRS PheWAS
S2	EUR Combined - Top Variants	European Ancestry Sex-Combined PCOS PRS PheWAS using Top 10k SNPs
S3	EUR Combined - BMI Adj	European Ancestry Sex-Combined PCOS PRS PheWAS Adjusted for BMI
S4	EUR Combined - BMI Residual	European Ancestry Sex-Combined PCOS PRS PheWAS Adjusted for BMI residual
S5	EUR Females	European Ancestry PCOS PRS PheWAS in Females
S6	EUR Females - Top Variants	European Ancestry PCOS PRS PheWAS in Females using Top 10k SNPs
S7	EUR Feamles - BMI Adj	European Ancestry Female Stratified PCOS PRS PheWAS Adjusted for BMI
S8	EUR Feamles - BMI Residual	European Ancestry Female Stratified PCOS PRS PheWAS Adjusted for BMI residual
S9	EUR Females - PCOS Diagnosis	European Ancestry Female Stratified PCOS PRS PheWAS Adjusted for PCOS Diagnosis
S10	EUR Males	European Ancestry PCOS PRS PheWAS in Males
S11	EUR Males - Top Variants	European Ancestry PCOS PRS PheWAS in Males using Top 10k SNPs
S12	EUR Males - BMI Adj	European Ancestry Male Stratified PCOS PRS PheWAS Adjusted for BMI
S13	EUR Males - BMI Residual	European Ancestry Male Stratified PCOS PRS PheWAS Adjusted for BMI residual
S14	AFR Combined	African Ancestry Sex-Combined PCOS PRS PheWAS
S15	AFR Females	African Ancestry Female Stratified PCOS PRS PheWAS
S16	AFR Males	African Ancestry Male Stratified PCOS PRS PheWAS
S17	AFR Combined - Top Variants	African Ancestry Sex-Combined PCOS PRS PheWAS using Top 10k SNPs
S18	AFR Females - Top Variants	African Ancestry Female Stratified PCOS PRS PheWAS using Top 10k SNPs
S19	AFR Males - Top Variants	African Ancestry Male Stratified PCOS PRS PheWAS using Top 10k SNPs
S20	Cardiometabolic PRS Results	Results of the CMD-PRS Regression Analysis on PCOS Diagnosis in Females

## Sheet: S1. EUR Combined
outcome	predictor	beta	SE	OR	lower	upper	p	type	n_total	n_cases	n_controls	note	bonferroni	fdr	description	group
250.2	PRS	0.0798968	0.0134882	1.08318	1.05491	1.11219	3.1527e-09	logistic	60276	8990	51286		TRUE	TRUE	Type 2 diabetes	endocrine/metabolic
250	PRS	0.0753184	0.0131526	1.07823	1.05079	1.10638	1.02534e-08	logistic	60710	9424	51286		TRUE	TRUE	Diabetes mellitus	endocrine/metabolic
278.1	PRS	0.0698132	0.0157798	1.07231	1.03965	1.10599	9.67904e-06	logistic	56987	5835	51152		TRUE	TRUE	Obesity	endocrine/metabolic
401.21	PRS	0.102141	0.0247085	1.10754	1.05518	1.1625	3.56779e-05	logistic	38048	2696	35352		TRUE	TRUE	Hypertensive heart disease	circulatory system
278	PRS	0.0590131	0.0146962	1.06079	1.03067	1.09179	5.93126e-05	logistic	57993	6841	51152		FALSE	TRUE	Overweight, obesity and other hyperalimentation	endocrine/metabolic
401	PRS	0.0435562	0.0111068	1.04452	1.02203	1.06751	8.79731e-05	logistic	59926	24574	35352		FALSE	TRUE	Hypertension	circulatory system
525.1	PRS	-0.325712	0.0845747	0.722013	0.611721	0.85219	0.000117553	logistic	61245	184	61061		FALSE	TRUE	Loss of teeth or edentulism	digestive
401.1	PRS	0.0418247	0.0111736	1.04271	1.02012	1.0658	0.000181721	logistic	59511	24159	35352		FALSE	TRUE	Essential hypertension	circulatory system
613.1	PRS	0.28811	0.0811462	1.3339	1.13776	1.56386	0.000384503	logistic	63039	197	62842		FALSE	FALSE	Inflammatory disease of breast	genitourinary
256.4	PRS	0.194233	0.0578257	1.21438	1.08426	1.36012	0.000782447	logistic	57851	400	57451		FALSE	FALSE	Polycystic ovaries	endocrine/metabolic
411.4	PRS	0.0464831	0.0147357	1.04758	1.01776	1.07828	0.00160803	logistic	58823	9123	49700		FALSE	FALSE	Coronary atherosclerosis	circulatory system
250.24	PRS	0.0844364	0.0269854	1.0881	1.03205	1.1472	0.00175427	logistic	53188	1902	51286		FALSE	FALSE	Type 2 diabetes with neurological manifestations	endocrine/metabolic
250.3	PRS	0.0698726	0.0223463	1.07237	1.02642	1.12038	0.00176711	logistic	54063	2777	51286		FALSE	FALSE	Insulin pump user	endocrine/metabolic
642	PRS	-0.15025	0.0500307	0.860493	0.780118	0.949149	0.00267202	logistic	66004	538	65466		FALSE	FALSE	Hypertension complicating pregnancy, childbirth, and the puerperium	pregnancy complications
327.32	PRS	0.0516451	0.0176709	1.053	1.01716	1.09011	0.00347117	logistic	55627	4552	51075		FALSE	FALSE	Obstructive sleep apnea	neurological
250.6	PRS	0.0873599	0.0299663	1.09129	1.02904	1.1573	0.00355384	logistic	52799	1513	51286		FALSE	FALSE	Polyneuropathy in diabetes	endocrine/metabolic
367	PRS	-0.0706967	0.0243263	0.931744	0.888362	0.977246	0.00365864	logistic	63449	2297	61152		FALSE	FALSE	Disorders of refraction and accommodation; blindness and low vision	sense organs
580	PRS	-0.110206	0.0380933	0.89565	0.831213	0.965081	0.00381517	logistic	51174	914	50260		FALSE	FALSE	Nephritis; nephrosis; renal sclerosis	genitourinary
695.4	PRS	-0.109868	0.03826	0.895952	0.831223	0.965723	0.00408373	logistic	56496	901	55595		FALSE	FALSE	Lupus (localized and systemic)	dermatologic
255.11	PRS	-0.32093	0.113054	0.725474	0.581283	0.905432	0.00452944	logistic	57554	103	57451		FALSE	FALSE	Cushing's syndrome	endocrine/metabolic
256	PRS	0.140069	0.0507556	1.15035	1.04142	1.27068	0.00578583	logistic	57966	515	57451		FALSE	FALSE	Ovarian dysfunction	endocrine/metabolic
411	PRS	0.0385317	0.014106	1.03928	1.01094	1.06842	0.00630301	logistic	59715	10015	49700		FALSE	FALSE	Ischemic Heart Disease	circulatory system
705.1	PRS	0.288957	0.108295	1.33503	1.07972	1.65072	0.00762479	logistic	60032	109	59923		FALSE	FALSE	Dyshidrosis	dermatologic
333	PRS	-0.0868943	0.0338421	0.916774	0.857937	0.979646	0.0102395	logistic	52528	1161	51367		FALSE	FALSE	Extrapyramidal disease and abnormal movement disorders	neurological
401.2	PRS	0.0486732	0.0190578	1.04988	1.01138	1.08984	0.0106501	logistic	40441	5089	35352		FALSE	FALSE	Hypertensive heart and/or renal disease	circulatory system
695.42	PRS	-0.099633	0.0392898	0.90517	0.838081	0.977629	0.0112175	logistic	56448	853	55595		FALSE	FALSE	Systemic lupus erythematosus	dermatologic
369.5	PRS	-0.144935	0.0583295	0.865079	0.771622	0.969855	0.0129639	logistic	58140	386	57754		FALSE	FALSE	Conjunctivitis, infectious	sense organs
278.11	PRS	0.0553925	0.0223491	1.05696	1.01166	1.10428	0.0131932	logistic	53905	2753	51152		FALSE	FALSE	Morbid obesity	endocrine/metabolic
327.3	PRS	0.0416236	0.0168158	1.0425	1.0087	1.07743	0.0133137	logistic	56153	5078	51075		FALSE	FALSE	Sleep apnea	neurological
695.41	PRS	-0.238177	0.0968484	0.788063	0.651812	0.952796	0.0139218	logistic	55734	139	55595		FALSE	FALSE	Cutaneous lupus erythematosus	dermatologic
280.1	PRS	0.0559577	0.0231787	1.05755	1.01058	1.10671	0.0157705	logistic	46493	2581	43912		FALSE	FALSE	Iron deficiency anemias, unspecified or not due to blood loss	hematopoietic
280	PRS	0.0519076	0.0215263	1.05328	1.00976	1.09867	0.0158933	logistic	46938	3026	43912		FALSE	FALSE	Iron deficiency anemias	hematopoietic
184.1	PRS	-0.127021	0.0527188	0.880715	0.794256	0.976586	0.0159786	logistic	60589	477	60112		FALSE	FALSE	Malignant neoplasm of ovary and other uterine adnexa	neoplasms
367.9	PRS	-0.142728	0.0593759	0.86699	0.771742	0.973993	0.0162259	logistic	61523	371	61152		FALSE	FALSE	Blindness and low vision	sense organs
560	PRS	-0.060797	0.0256161	0.941014	0.894935	0.989467	0.0176258	logistic	47835	2070	45765		FALSE	FALSE	Intestinal obstruction without mention of hernia	digestive
389.2	PRS	-0.11079	0.0473596	0.895127	0.815777	0.982196	0.0193185	logistic	59269	593	58676		FALSE	FALSE	Conductive hearing loss	sense organs
411.3	PRS	0.0639838	0.0273693	1.06608	1.01039	1.12483	0.0193977	logistic	51579	1879	49700		FALSE	FALSE	Angina pectoris	circulatory system
296.1	PRS	0.0675002	0.0292359	1.06983	1.01025	1.13292	0.0209538	logistic	43166	1577	41589		FALSE	FALSE	Bipolar	mental disorders
701.1	PRS	0.253602	0.110674	1.28866	1.03736	1.60083	0.021938	logistic	59637	105	59532		FALSE	FALSE	Keratoderma, acquired	dermatologic
272	PRS	0.0265267	0.0116105	1.02688	1.00378	1.05052	0.0223298	logistic	60270	17006	43264		FALSE	FALSE	Disorders of lipoid metabolism	endocrine/metabolic
705	PRS	0.177933	0.0779397	1.19475	1.02549	1.39193	0.0224328	logistic	60136	213	59923		FALSE	FALSE	Disorders of sweat glands	dermatologic
217.1	PRS	-0.185218	0.0812706	0.830923	0.708568	0.974405	0.0226652	logistic	59492	197	59295		FALSE	FALSE	Nevus, non-neoplastic	neoplasms
743	PRS	-0.0372378	0.0164857	0.963447	0.932814	0.995086	0.0238961	logistic	61053	5777	55276		FALSE	FALSE	Osteoporosis, osteopenia and pathological fracture	musculoskeletal
272.1	PRS	0.0261425	0.0116137	1.02649	1.00339	1.05012	0.0243856	logistic	60258	16994	43264		FALSE	FALSE	Hyperlipidemia	endocrine/metabolic
578.9	PRS	-0.06819	0.0302962	0.934083	0.880231	0.991229	0.0243997	logistic	54441	1462	52979		FALSE	FALSE	Hemorrhage of gastrointestinal tract	digestive
619.4	PRS	0.156616	0.0698862	1.16955	1.01983	1.34124	0.0250255	logistic	62867	267	62600		FALSE	FALSE	Noninflammatory disorders of vagina	genitourinary
560.1	PRS	-0.0828926	0.0374578	0.92045	0.855294	0.99057	0.0269007	logistic	46710	945	45765		FALSE	FALSE	Paralytic ileus	digestive
695	PRS	-0.0560845	0.0253679	0.945459	0.899599	0.993657	0.0270467	logistic	59023	2092	56931		FALSE	FALSE	Erythematous conditions	dermatologic
430.3	PRS	0.144096	0.0658651	1.155	1.01511	1.31415	0.0286881	logistic	56329	299	56030		FALSE	FALSE	Subdural hemorrhage	circulatory system
636.1	PRS	0.122479	0.0562956	1.13029	1.01221	1.26215	0.0295826	logistic	63974	425	63549		FALSE	FALSE	Threatened premature labor	pregnancy complications
250.23	PRS	0.102346	0.0472241	1.10777	1.00983	1.2152	0.030217	logistic	51880	594	51286		FALSE	FALSE	Type 2 diabetes with ophthalmic manifestations	endocrine/metabolic
246.7	PRS	0.247076	0.114551	1.28028	1.02281	1.60255	0.0310128	logistic	53429	100	53329		FALSE	FALSE	Abnormal results of function study of thyroid	endocrine/metabolic
425.12	PRS	0.219939	0.102058	1.246	1.02011	1.52192	0.0311582	logistic	60384	125	60259		FALSE	FALSE	Other hypertrophic cardiomyopathy	circulatory system
560.4	PRS	-0.0690486	0.0321963	0.933281	0.876207	0.994074	0.0319836	logistic	47053	1288	45765		FALSE	FALSE	Other intestinal obstruction	digestive
367.1	PRS	-0.0638264	0.0297701	0.938168	0.884993	0.994538	0.0320345	logistic	62669	1517	61152		FALSE	FALSE	Myopia	sense organs
394.1	PRS	-0.136254	0.0642609	0.872621	0.769353	0.989751	0.0339793	logistic	54653	315	54338		FALSE	FALSE	Mitral valve stenosis and aortic valve stenosis	circulatory system
288.11	PRS	-0.0608068	0.0287375	0.941005	0.889468	0.995529	0.03435	logistic	51430	1615	49815		FALSE	FALSE	Neutropenia	hematopoietic
585.34	PRS	-0.069389	0.033287	0.932964	0.874038	0.995862	0.0371086	logistic	51478	1218	50260		FALSE	FALSE	Chronic Kidney Disease, Stage IV	genitourinary
739	PRS	-0.124923	0.0601338	0.882565	0.78444	0.992965	0.0377637	logistic	58331	364	57967		FALSE	FALSE	Contracture of joint	musculoskeletal
743.12	PRS	-0.0828418	0.0399617	0.920497	0.85115	0.995493	0.0381697	logistic	56139	863	55276		FALSE	FALSE	Senile osteoporosis	musculoskeletal
318	PRS	0.0318948	0.0154702	1.03241	1.00157	1.06419	0.0392374	logistic	57866	6183	51683		FALSE	FALSE	Tobacco use disorder	mental disorders
427.8	PRS	0.0632341	0.0309782	1.06528	1.00252	1.13196	0.0412267	logistic	43721	1500	42221		FALSE	FALSE	Sinoatrial node dysfunction (Bradycardia)	circulatory system
840	PRS	-0.0515135	0.0253481	0.949791	0.903756	0.998171	0.0421294	logistic	60504	2093	58411		FALSE	FALSE	Sprains and strains	injuries & poisonings
250.13	PRS	-0.158592	0.0783242	0.853344	0.731903	0.994936	0.0428862	logistic	51500	214	51286		FALSE	FALSE	Type 1 diabetes with ophthalmic manifestations	endocrine/metabolic
395.2	PRS	0.0475643	0.0236058	1.04871	1.0013	1.09837	0.043911	logistic	56871	2533	54338		FALSE	FALSE	Nonrheumatic aortic valve disorders	circulatory system
619	PRS	0.0778081	0.0386293	1.08092	1.0021	1.16593	0.0439859	logistic	63493	893	62600		FALSE	FALSE	Noninflammatory female genital disorders	genitourinary
426.21	PRS	0.160451	0.0797654	1.17404	1.00412	1.37272	0.0442692	logistic	42423	202	42221		FALSE	FALSE	First degree AV block	circulatory system
272.13	PRS	0.0294529	0.0146644	1.02989	1.00071	1.05992	0.0445945	logistic	51665	8401	43264		FALSE	FALSE	Mixed hyperlipidemia	endocrine/metabolic
260.22	PRS	-0.142707	0.0711254	0.867008	0.754189	0.996704	0.044812	logistic	48271	260	48011		FALSE	FALSE	Nutritional marasmus	endocrine/metabolic
596.5	PRS	0.066821	0.0334029	1.0691	1.00135	1.14144	0.0454511	logistic	60984	1185	59799		FALSE	FALSE	Functional disorders of bladder	genitourinary
316	PRS	0.051047	0.0255544	1.05237	1.00096	1.10642	0.0457624	logistic	53753	2070	51683		FALSE	FALSE	Substance addiction and disorders	mental disorders
580.3	PRS	-0.0965393	0.0484424	0.907974	0.825731	0.998409	0.0462761	logistic	50821	561	50260		FALSE	FALSE	Nephritis and nephropathy without mention of glomerulonephritis	genitourinary
385	PRS	-0.177283	0.089621	0.837543	0.70262	0.998376	0.0479131	logistic	58243	162	58081		FALSE	FALSE	Other disorders of middle ear and mastoid	sense organs
184.11	PRS	-0.113234	0.0573892	0.892942	0.797944	0.999249	0.0484854	logistic	60513	401	60112		FALSE	FALSE	Malignant neoplasm of ovary	neoplasms
588	PRS	-0.0696971	0.035382	0.932676	0.870188	0.999652	0.048856	logistic	51324	1064	50260		FALSE	FALSE	Disorders resulting from impaired renal function	genitourinary
710.1	PRS	0.0730843	0.0371457	1.07582	1.00028	1.15707	0.0491254	logistic	55913	952	54961		FALSE	FALSE	Osteomyelitis	musculoskeletal
594.3	PRS	-0.0860643	0.0438742	0.917535	0.841931	0.999929	0.0498073	logistic	61217	682	60535		FALSE	FALSE	Calculus of ureter	genitourinary
184	PRS	-0.0913286	0.0466092	0.912718	0.833033	1.00003	0.0500594	logistic	60725	613	60112		FALSE	FALSE	Cancer of other female genital organs	neoplasms
250.4	PRS	0.0529368	0.0270219	1.05436	0.999974	1.11171	0.050109	logistic	53150	1864	51286		FALSE	FALSE	Abnormal glucose	endocrine/metabolic
275.1	PRS	-0.156084	0.0797454	0.855487	0.7317	1.00022	0.050315	logistic	59321	205	59116		FALSE	FALSE	Disorders of iron metabolism	hematopoietic
564.1	PRS	-0.0603526	0.0308631	0.941433	0.886172	1.00014	0.0505249	logistic	47175	1410	45765		FALSE	FALSE	Irritable Bowel Syndrome	digestive
364.5	PRS	-0.192436	0.0986345	0.824947	0.679934	1.00089	0.0510573	logistic	60599	134	60465		FALSE	FALSE	Corneal dystrophy	sense organs
710.12	PRS	0.100029	0.0513473	1.1052	0.999389	1.22222	0.0514036	logistic	55455	494	54961		FALSE	FALSE	Chronic osteomyelitis	musculoskeletal
250.25	PRS	0.108854	0.056051	1.115	0.998995	1.24448	0.0521295	logistic	51706	420	51286		FALSE	FALSE	Diabetes type 2 with peripheral circulatory disorders	endocrine/metabolic
752	PRS	0.10182	0.0524868	1.10718	0.998946	1.22715	0.0523906	logistic	65197	487	64710		FALSE	FALSE	Nervous system congenital anomalies	congenital anomalies
338.1	PRS	-0.0301942	0.0156162	0.970257	0.94101	1.00041	0.0531724	logistic	57989	5991	51998		FALSE	FALSE	Acute pain	neurological
401.3	PRS	0.062098	0.0322036	1.06407	0.998979	1.13339	0.053819	logistic	36691	1339	35352		FALSE	FALSE	Other hypertensive complications	circulatory system
573.6	PRS	-0.125699	0.0653245	0.88188	0.775897	1.00234	0.0543265	logistic	53744	307	53437		FALSE	FALSE	Nonspecific elevation of levels of transaminase or lactic acid dehydrogenase [LDH]	digestive
255.1	PRS	-0.150432	0.0784063	0.860336	0.737781	1.00325	0.0550324	logistic	57664	213	57451		FALSE	FALSE	Adrenal hyperfunction	endocrine/metabolic
355.1	PRS	-0.0706652	0.0369713	0.931774	0.866642	1.0018	0.0559593	logistic	58788	968	57820		FALSE	FALSE	Chronic pain syndrome	neurological
525	PRS	-0.125002	0.0654383	0.882495	0.776265	1.00326	0.056104	logistic	61366	305	61061		FALSE	FALSE	Other diseases of the teeth and supporting structures	digestive
217	PRS	-0.142661	0.075057	0.867048	0.748433	1.00446	0.0573404	logistic	59526	231	59295		FALSE	FALSE	Vascular hamartomas and non-neoplastic nevi	neoplasms
149.5	PRS	-0.0955581	0.0503904	0.908866	0.823392	1.00321	0.0579129	logistic	64706	516	64190		FALSE	FALSE	Hx of malignant neoplasm of oral cavity and pharynx	neoplasms
443.7	PRS	0.18039	0.0957505	1.19768	0.992745	1.44493	0.0595712	logistic	55083	142	54941		FALSE	FALSE	Peripheral angiopathy in diseases classified elsewhere	circulatory system
352.1	PRS	0.111536	0.0592187	1.11799	0.995478	1.25559	0.0596379	logistic	58191	371	57820		FALSE	FALSE	Trigeminal nerve disorders [CN5]	neurological
854	PRS	0.0731443	0.0389804	1.07589	0.996748	1.16131	0.0605952	logistic	57828	864	56964		FALSE	FALSE	Complications of cardiac/vascular device, implant, and graft	injuries & poisonings
743.9	PRS	-0.0423609	0.0225961	0.958524	0.916999	1.00193	0.0608347	logistic	58102	2826	55276		FALSE	FALSE	Osteopenia or other disorder of bone and cartilage	musculoskeletal
345.3	PRS	0.0416176	0.0222653	1.0425	0.99798	1.089	0.0615992	logistic	54172	2805	51367		FALSE	FALSE	Convulsions	neurological
743.11	PRS	-0.0423293	0.0226714	0.958554	0.916892	1.00211	0.0618904	logistic	58187	2911	55276		FALSE	FALSE	Osteoporosis NOS	musculoskeletal
627.2	PRS	-0.0475081	0.0255206	0.953603	0.907076	1.00252	0.062665	logistic	57765	2218	55547		FALSE	FALSE	Symptomatic menopause	genitourinary
593.1	PRS	0.0868721	0.0466885	1.09076	0.995373	1.19528	0.0627903	logistic	50337	597	49740		FALSE	FALSE	Gross hematuria	genitourinary
701.3	PRS	-0.18969	0.102406	0.827215	0.676783	1.01109	0.0639763	logistic	59657	125	59532		FALSE	FALSE	Circumscribed scleroderma	dermatologic
284.1	PRS	-0.0630707	0.0340654	0.938877	0.878237	1.0037	0.0641035	logistic	45062	1150	43912		FALSE	FALSE	Pancytopenia	hematopoietic
385.3	PRS	-0.186842	0.101186	0.829575	0.680337	1.01155	0.0648168	logistic	58208	127	58081		FALSE	FALSE	Cholesteatoma	sense organs
174.3	PRS	-0.193243	0.104659	0.824282	0.671411	1.01196	0.064833	logistic	59158	119	59039		FALSE	FALSE	Neoplasm of uncertain behavior of breast	neoplasms
818.2	PRS	0.18242	0.0989106	1.20012	0.98862	1.45686	0.0651409	logistic	63957	132	63825		FALSE	FALSE	Subarachnoid hemorrhage (injury)	injuries & poisonings
626.11	PRS	0.10911	0.0591881	1.11528	0.993125	1.25247	0.0652647	logistic	55928	381	55547		FALSE	FALSE	Absent or infrequent menstruation	genitourinary
288.1	PRS	-0.0472931	0.0258375	0.953808	0.906708	1.00335	0.0671898	logistic	51829	2014	49815		FALSE	FALSE	Decreased white blood cell count	hematopoietic
588.2	PRS	-0.119318	0.0655665	0.887525	0.780494	1.00923	0.0687886	logistic	50564	304	50260		FALSE	FALSE	Secondary hyperparathyroidism (of renal origin)	genitourinary
642.1	PRS	-0.122952	0.0676417	0.884306	0.774506	1.00967	0.0691117	logistic	65757	291	65466		FALSE	FALSE	Preeclampsia and eclampsia	pregnancy complications
250.12	PRS	-0.126109	0.0694803	0.881519	0.769288	1.01012	0.069519	logistic	51558	272	51286		FALSE	FALSE	Type 1 diabetes with renal manifestations	endocrine/metabolic
433.2	PRS	-0.0516242	0.0284522	0.949686	0.898175	1.00415	0.0696135	logistic	57699	1669	56030		FALSE	FALSE	Occlusion of cerebral arteries	circulatory system
558	PRS	-0.0460564	0.0254261	0.954988	0.908563	1.00379	0.0700821	logistic	47885	2120	45765		FALSE	FALSE	Noninfectious gastroenteritis	digestive
700	PRS	0.118847	0.0659592	1.1262	0.989621	1.28162	0.0715733	logistic	59831	299	59532		FALSE	FALSE	Corns and callosities	dermatologic
480.1	PRS	-0.0563566	0.0313445	0.945202	0.888881	1.00509	0.0721816	logistic	52668	1353	51315		FALSE	FALSE	Bacterial pneumonia	respiratory
195.1	PRS	-0.0521308	0.0290058	0.949205	0.896746	1.00473	0.0722945	logistic	51370	1606	49764		FALSE	FALSE	Malignant neoplasm, other	neoplasms
750.1	PRS	0.188772	0.105224	1.20777	0.982685	1.4844	0.0728123	logistic	62598	118	62480		FALSE	FALSE	Upper gastrointestinal congenital anomalies	congenital anomalies
194	PRS	0.188857	0.105462	1.20787	0.98231	1.48522	0.0733315	logistic	64359	117	64242		FALSE	FALSE	Cancer of other endocrine glands	neoplasms
303.4	PRS	-0.125345	0.0700094	0.882193	0.769078	1.01194	0.0733897	logistic	41858	269	41589		FALSE	FALSE	Somatoform disorder	mental disorders
365.2	PRS	0.151571	0.0846582	1.16366	0.985744	1.37369	0.0733905	logistic	60646	181	60465		FALSE	FALSE	Primary angle-closure glaucoma	sense organs
599.4	PRS	0.0484649	0.0271176	1.04966	0.995325	1.10696	0.0739029	logistic	51360	1850	49510		FALSE	FALSE	Urinary incontinence	genitourinary
227.1	PRS	0.165819	0.0928154	1.18036	0.984029	1.41586	0.0740117	logistic	64392	150	64242		FALSE	FALSE	Benign neoplasm of adrenal gland	neoplasms
635.3	PRS	0.204893	0.114758	1.22739	0.980167	1.53698	0.0741903	logistic	63650	101	63549		FALSE	FALSE	Placenta previa and abruptio placenta	pregnancy complications
600	PRS	0.047694	0.0268585	1.04885	0.995064	1.10554	0.0757734	logistic	61622	2277	59345		FALSE	FALSE	Hyperplasia of prostate	genitourinary
527.2	PRS	0.189579	0.106959	1.20874	0.980139	1.49066	0.0763208	logistic	62154	113	62041		FALSE	FALSE	Sialoadenitis	digestive
372	PRS	-0.160068	0.0905007	0.852086	0.713588	1.01746	0.0769442	logistic	57913	159	57754		FALSE	FALSE	Disorders of conjunctiva	sense organs
415.21	PRS	0.100413	0.0568559	1.10563	0.989036	1.23596	0.0773793	logistic	54894	402	54492		FALSE	FALSE	Primary pulmonary hypertension	circulatory system
446.4	PRS	0.166806	0.0949147	1.18153	0.980957	1.4231	0.0788441	logistic	55085	144	54941		FALSE	FALSE	Wegener's granulomatosis	circulatory system
574.1	PRS	0.0545092	0.0312578	1.05602	0.993267	1.12274	0.0811836	logistic	61846	1354	60492		FALSE	FALSE	Cholelithiasis	digestive
187.2	PRS	-0.188766	0.108448	0.82798	0.669433	1.02408	0.0817513	logistic	63848	111	63737		FALSE	FALSE	Malignant neoplasm of testis	neoplasms
305.21	PRS	-0.191558	0.110131	0.825672	0.665368	1.0246	0.0819717	logistic	41699	110	41589		FALSE	FALSE	Anorexia nervosa	mental disorders
580.1	PRS	-0.116617	0.0672504	0.889926	0.780027	1.01531	0.0829062	logistic	50551	291	50260		FALSE	FALSE	Glomerulonephritis	genitourinary
687.1	PRS	-0.0347064	0.02005	0.965889	0.928668	1.0046	0.0834531	logistic	55553	3465	52088		FALSE	FALSE	Rash and other nonspecific skin eruption	dermatologic
704.2	PRS	0.180446	0.104314	1.19775	0.976276	1.46947	0.0836611	logistic	61881	121	61760		FALSE	FALSE	Hirsutism	dermatologic
70.4	PRS	-0.117226	0.0678558	0.889384	0.778627	1.0159	0.084064	logistic	54555	285	54270		FALSE	FALSE	Chronic hepatitis	infectious diseases
459.1	PRS	-0.144166	0.0834878	0.865744	0.735061	1.01966	0.0842052	logistic	54734	187	54547		FALSE	FALSE	Hemorrhage NOS	circulatory system
588.1	PRS	-0.0677412	0.0394688	0.934502	0.864936	1.00966	0.0861026	logistic	51112	852	50260		FALSE	FALSE	Renal osteodystrophy	genitourinary
338	PRS	-0.0235551	0.013742	0.97672	0.950764	1.00338	0.0865119	logistic	60032	8034	51998		FALSE	FALSE	Pain	neurological
496.3	PRS	-0.0938799	0.0548337	0.910392	0.817623	1.01369	0.0868811	logistic	52845	434	52411		FALSE	FALSE	Bronchiectasis	respiratory
751.1	PRS	-0.109553	0.0643122	0.896234	0.790093	1.01664	0.0884821	logistic	62808	328	62480		FALSE	FALSE	Congenital anomalies of genital organs	congenital anomalies
681.2	PRS	0.100409	0.0591116	1.10562	0.984669	1.24143	0.0893897	logistic	55849	371	55478		FALSE	FALSE	Cellulitis and abscess of face/neck	dermatologic
428.2	PRS	0.0468149	0.0276621	1.04793	0.992624	1.10631	0.0905729	logistic	55964	1786	54178		FALSE	FALSE	Heart failure NOS	circulatory system
433.21	PRS	-0.0488821	0.0289559	0.952293	0.899752	1.0079	0.0913815	logistic	57640	1610	56030		FALSE	FALSE	Cerebral artery occlusion, with cerebral infarction	circulatory system
743.1	PRS	-0.034865	0.0206528	0.965736	0.927424	1.00563	0.0913833	logistic	58806	3530	55276		FALSE	FALSE	Osteoporosis	musculoskeletal
596	PRS	0.0484419	0.0287503	1.04963	0.992123	1.11048	0.0920042	logistic	61409	1610	59799		FALSE	FALSE	Other disorders of bladder	genitourinary
381.2	PRS	-0.0492813	0.0293208	0.951913	0.89875	1.00822	0.0928095	logistic	59638	1557	58081		FALSE	FALSE	Eustachian tube disorders	sense organs
480.2	PRS	-0.163818	0.0975521	0.848897	0.70116	1.02776	0.0930967	logistic	51452	137	51315		FALSE	FALSE	Viral pneumonia	respiratory
172.21	PRS	-0.0630082	0.0375587	0.938936	0.872299	1.01066	0.0934271	logistic	57274	948	56326		FALSE	FALSE	Basal cell carcinoma	neoplasms
527	PRS	0.0811792	0.0483971	1.08457	0.986414	1.19248	0.0934728	logistic	62598	557	62041		FALSE	FALSE	Diseases of the salivary glands	digestive
565	PRS	0.0507099	0.0303692	1.05202	0.991225	1.11654	0.0949623	logistic	56731	1445	55286		FALSE	FALSE	Anal and rectal conditions	digestive
695.3	PRS	-0.0770453	0.0461655	0.925848	0.845751	1.01353	0.0951386	logistic	57544	613	56931		FALSE	FALSE	Rosacea	dermatologic
204.12	PRS	-0.139249	0.0834939	0.870012	0.738675	1.0247	0.0953613	logistic	63513	186	63327		FALSE	FALSE	Lymphoid leukemia, chronic	neoplasms
212	PRS	-0.134261	0.0806613	0.874362	0.746502	1.02412	0.0960119	logistic	66055	200	65855		FALSE	FALSE	Benign neoplasm of respiratory and intrathoracic organs	neoplasms
761	PRS	-0.0307439	0.018497	0.969724	0.935197	1.00553	0.0964921	logistic	62382	4085	58297		FALSE	FALSE	Cervicalgia	symptoms
284	PRS	-0.0532009	0.032016	0.94819	0.890518	1.0096	0.0965741	logistic	45218	1306	43912		FALSE	FALSE	Aplastic anemia	hematopoietic
269	PRS	-0.0551976	0.0332213	0.946298	0.886644	1.00997	0.0966105	logistic	63665	1199	62466		FALSE	FALSE	Proteinuria	endocrine/metabolic
386.9	PRS	-0.0316918	0.0191585	0.968805	0.9331	1.00588	0.0980885	logistic	60751	3884	56867		FALSE	FALSE	Dizziness and giddiness (Light-headedness and vertigo)	sense organs
741.2	PRS	-0.0532024	0.0322716	0.948188	0.89007	1.0101	0.0992337	logistic	57123	1276	55847		FALSE	FALSE	Stiffness of joint	musculoskeletal
599.3	PRS	0.0391797	0.0238403	1.03996	0.992481	1.0897	0.100296	logistic	51950	2440	49510		FALSE	FALSE	Dysuria	genitourinary
180.3	PRS	0.0892337	0.0543223	1.09334	0.98291	1.21617	0.100451	logistic	58902	449	58453		FALSE	FALSE	Cervical intraepithelial neoplasia [CIN] [Cervical dysplasia]	neoplasms
571.51	PRS	0.0432755	0.0263543	1.04423	0.991656	1.09958	0.100577	logistic	55374	1937	53437		FALSE	FALSE	Cirrhosis of liver without mention of alcohol	digestive
781	PRS	0.0811689	0.0495446	1.08455	0.984188	1.19516	0.101359	logistic	64113	530	63583		FALSE	FALSE	Symptoms involving nervous and musculoskeletal systems	symptoms
335	PRS	-0.0550952	0.0336427	0.946395	0.886003	1.0109	0.101493	logistic	52543	1176	51367		FALSE	FALSE	Multiple sclerosis	neurological
426.24	PRS	0.0683286	0.041734	1.07072	0.98662	1.16198	0.101581	logistic	42988	767	42221		FALSE	FALSE	Atrioventricular block, complete	circulatory system
569	PRS	0.0386609	0.0236436	1.03942	0.992349	1.08872	0.102017	logistic	57703	2417	55286		FALSE	FALSE	Other disorders of intestine	digestive
578.2	PRS	0.0437916	0.0268119	1.04476	0.991279	1.10114	0.102408	logistic	54844	1865	52979		FALSE	FALSE	Blood in stool	digestive
210	PRS	-0.13534	0.0830674	0.873419	0.742188	1.02785	0.103253	logistic	64378	188	64190		FALSE	FALSE	Benign neoplasm of lip, oral cavity, and pharynx	neoplasms
447.7	PRS	0.103373	0.0634965	1.1089	0.979141	1.25587	0.103522	logistic	55266	325	54941		FALSE	FALSE	Aortic ectasia	circulatory system
418.1	PRS	-0.0622929	0.0382997	0.939608	0.871656	1.01286	0.103852	logistic	45062	907	44155		FALSE	FALSE	Precordial pain	circulatory system
728.2	PRS	0.183052	0.112713	1.20088	0.962842	1.49776	0.104364	logistic	51304	104	51200		FALSE	FALSE	Laxity of ligament or hypermobility syndrome	musculoskeletal
705.8	PRS	-0.128309	0.0796852	0.879581	0.752396	1.02827	0.107354	logistic	60128	205	59923		FALSE	FALSE	Hyperhidrosis	dermatologic
271.3	PRS	0.169792	0.10588	1.18506	0.962969	1.45837	0.108798	logistic	65902	115	65787		FALSE	FALSE	Intestinal disaccharidase deficiencies and disaccharide malabsorption	endocrine/metabolic
580.2	PRS	-0.129752	0.0810146	0.878313	0.749356	1.02946	0.109246	logistic	50460	200	50260		FALSE	FALSE	Nephrotic syndrome without mention of glomerulonephritis	genitourinary
634.1	PRS	0.138653	0.0865843	1.14873	0.969425	1.36119	0.109295	logistic	63727	178	63549		FALSE	FALSE	Missed abortion/Hydatidiform mole	pregnancy complications
253.1	PRS	-0.144104	0.0902254	0.865797	0.725462	1.03328	0.11023	logistic	57612	161	57451		FALSE	FALSE	Pituitary hyperfunction	endocrine/metabolic
797.1	PRS	0.0830344	0.0520813	1.08658	0.981135	1.20336	0.110864	logistic	64024	480	63544		FALSE	FALSE	Cardiogenic shock	symptoms
722.8	PRS	0.0793608	0.0498857	1.08259	0.981753	1.19379	0.111643	logistic	53845	522	53323		FALSE	FALSE	Postlaminectomy syndrome	musculoskeletal
220	PRS	-0.135612	0.0852584	0.873181	0.738807	1.032	0.1117	logistic	58271	180	58091		FALSE	FALSE	Benign neoplasm of ovary	neoplasms
430	PRS	0.0585775	0.0368587	1.06033	0.986427	1.13976	0.112005	logistic	57000	970	56030		FALSE	FALSE	Intracranial hemorrhage	circulatory system
704.8	PRS	0.108081	0.0680914	1.11414	0.974941	1.27321	0.112446	logistic	62040	280	61760		FALSE	FALSE	Other specified diseases of hair and hair follicles	dermatologic
613	PRS	0.0539265	0.034163	1.05541	0.987052	1.1285	0.11445	logistic	63991	1149	62842		FALSE	FALSE	Other nonmalignant breast conditions	genitourinary
851	PRS	-0.0821589	0.0521632	0.921126	0.831604	1.02028	0.115248	logistic	57445	481	56964		FALSE	FALSE	Complications of transplants and reattached limbs	injuries & poisonings
411.1	PRS	0.0445522	0.0283322	1.04556	0.989081	1.10526	0.115836	logistic	51467	1767	49700		FALSE	FALSE	Unstable angina (intermediate coronary syndrome)	circulatory system
751.12	PRS	-0.11753	0.0747606	0.889114	0.767927	1.02943	0.115931	logistic	62726	246	62480		FALSE	FALSE	Congenital anomalies of male genital organs	congenital anomalies
350.6	PRS	-0.160988	0.102405	0.851303	0.69649	1.04053	0.115935	logistic	58644	124	58520		FALSE	FALSE	Disturbances of sensation of smell and taste	neurological
145	PRS	-0.0659497	0.0419873	0.936178	0.86222	1.01648	0.116251	logistic	64937	747	64190		FALSE	FALSE	Cancer of mouth	neoplasms
573.2	PRS	0.071184	0.0453944	1.07378	0.982368	1.1737	0.116853	logistic	54072	635	53437		FALSE	FALSE	Liver replaced by transplant	digestive
255	PRS	-0.0535774	0.0341821	0.947833	0.886411	1.01351	0.117018	logistic	58587	1136	57451		FALSE	FALSE	Disorders of adrenal glands	endocrine/metabolic
740	PRS	0.0231789	0.0147981	1.02345	0.994192	1.05357	0.117268	logistic	59802	7654	52148		FALSE	FALSE	Osteoarthrosis	musculoskeletal
539	PRS	0.059031	0.0376943	1.06081	0.98526	1.14215	0.117338	logistic	66048	925	65123		FALSE	FALSE	Bariatric surgery	digestive
634	PRS	0.097753	0.0624598	1.10269	0.975634	1.24629	0.11757	logistic	63895	346	63549		FALSE	FALSE	Miscarriage; stillbirth	pregnancy complications
850	PRS	0.0661739	0.0423906	1.06841	0.983231	1.16097	0.118511	logistic	57692	728	56964		FALSE	FALSE	Hemorrhage or hematoma complicating a procedure	injuries & poisonings
713	PRS	0.127724	0.0818524	1.13624	0.967822	1.33396	0.118661	logistic	55154	193	54961		FALSE	FALSE	Arthropathy associated with other disorders classified elsewhere	musculoskeletal
687	PRS	-0.119479	0.0770463	0.887383	0.763006	1.03203	0.120963	logistic	52309	221	52088		FALSE	FALSE	Symptoms affecting skin	dermatologic
958	PRS	0.0765205	0.0493754	1.07952	0.979949	1.18922	0.121196	logistic	65289	534	64755		FALSE	FALSE	Certain early complications of trauma or procedure	injuries & poisonings
727.7	PRS	0.132672	0.0857434	1.14187	0.965233	1.35084	0.121789	logistic	51378	178	51200		FALSE	FALSE	Contracture of tendon (sheath)	musculoskeletal
343	PRS	0.0863241	0.0558819	1.09016	0.977063	1.21635	0.122405	logistic	51795	428	51367		FALSE	FALSE	Infantile cerebral palsy	neurological
112.3	PRS	-0.125309	0.0812578	0.882224	0.752335	1.03454	0.123046	logistic	57695	198	57497		FALSE	FALSE	Candidiasis of skin and nails	infectious diseases
426.2	PRS	0.0547759	0.0355262	1.0563	0.985254	1.13248	0.123111	logistic	43296	1075	42221		FALSE	FALSE	Atrioventricular [AV] block	circulatory system
977	PRS	-0.0475445	0.0309414	0.953568	0.897458	1.01319	0.124392	logistic	52858	1393	51465		FALSE	FALSE	Personal history of allergy to medicinal agents	injuries & poisonings
342	PRS	-0.07885	0.0514219	0.924179	0.835574	1.02218	0.125179	logistic	51861	494	51367		FALSE	FALSE	Hemiplegia	neurological
426.91	PRS	0.0458794	0.029974	1.04695	0.987213	1.1103	0.125858	logistic	43785	1564	42221		FALSE	FALSE	Cardiac pacemaker in situ	circulatory system
198.7	PRS	0.0880822	0.0576085	1.09208	0.975475	1.22262	0.12627	logistic	50156	392	49764		FALSE	FALSE	Secondary malignant neoplasm of skin	neoplasms
190	PRS	-0.171817	0.112553	0.842133	0.67542	1.05	0.126874	logistic	64044	102	63942		FALSE	FALSE	Cancer of eye	neoplasms
580.12	PRS	-0.155229	0.101716	0.856219	0.701459	1.04512	0.126987	logistic	50387	127	50260		FALSE	FALSE	Non-proliferative glomerulonephritis	genitourinary
713.5	PRS	0.146788	0.0968841	1.15811	0.957811	1.40029	0.12975	logistic	55098	137	54961		FALSE	FALSE	Arthropathy associated with neurological disorders	musculoskeletal
495	PRS	-0.0292137	0.0193094	0.971209	0.935139	1.00867	0.130298	logistic	56149	3738	52411		FALSE	FALSE	Asthma	respiratory
260.2	PRS	-0.0446119	0.0294941	0.956369	0.90265	1.01328	0.130388	logistic	49558	1547	48011		FALSE	FALSE	severe protein-calorie malnutrition	endocrine/metabolic
707.3	PRS	0.108655	0.0718719	1.11478	0.968299	1.28341	0.130588	logistic	63232	250	62982		FALSE	FALSE	Chronic ulcer of unspecified site	dermatologic
333.2	PRS	-0.133888	0.088816	0.874688	0.734939	1.04101	0.131688	logistic	51532	165	51367		FALSE	FALSE	Myoclonus	neurological
345	PRS	0.0308573	0.0206348	1.03134	0.990459	1.0739	0.13481	logistic	54668	3301	51367		FALSE	FALSE	Epilepsy, recurrent seizures, convulsions	neurological
110.13	PRS	-0.139721	0.0935266	0.8696	0.72395	1.04455	0.135196	logistic	57646	149	57497		FALSE	FALSE	Dermatophytosis of the body	infectious diseases
555	PRS	-0.0364179	0.0244089	0.964237	0.919193	1.01149	0.1357	logistic	48091	2326	45765		FALSE	FALSE	Inflammatory bowel disease and other gastroenteritis and colitis	digestive
555.1	PRS	-0.0393038	0.0263922	0.961459	0.912988	1.0125	0.136429	logistic	47743	1978	45765		FALSE	FALSE	Regional enteritis	digestive
763	PRS	-0.0404105	0.0271356	0.960395	0.91065	1.01286	0.136434	logistic	60851	1829	59022		FALSE	FALSE	Thoracic or lumbosacral neuritis or radiculitis, unspecified	symptoms
715.2	PRS	-0.14989	0.100691	0.860803	0.706633	1.04861	0.136591	logistic	56557	128	56429		FALSE	FALSE	Ankylosing spondylitis	musculoskeletal
341	PRS	-0.0742046	0.0498858	0.928482	0.841995	1.02385	0.136885	logistic	51894	527	51367		FALSE	FALSE	Other demyelinating diseases of central nervous system	neurological
282	PRS	-0.139231	0.0938535	0.870027	0.723841	1.04574	0.137944	logistic	44065	153	43912		FALSE	FALSE	Hereditary hemolytic anemias	hematopoietic
465.2	PRS	0.0375123	0.0253179	1.03822	0.987962	1.09104	0.138433	logistic	51761	2166	49595		FALSE	FALSE	Acute pharyngitis	respiratory
752.2	PRS	0.0936688	0.0632355	1.0982	0.970181	1.2431	0.138535	logistic	65044	334	64710		FALSE	FALSE	Other specified congenital anomalies of nervous system	congenital anomalies
727.4	PRS	-0.0905257	0.0611888	0.913451	0.810215	1.02984	0.13902	logistic	51549	349	51200		FALSE	FALSE	Ganglion and cyst of synovium, tendon, and bursa	musculoskeletal
180	PRS	0.0660793	0.0447177	1.06831	0.978664	1.16617	0.139488	logistic	59117	664	58453		FALSE	FALSE	Cervical cancer and dysplasia	neoplasms
654.1	PRS	0.140793	0.0958324	1.15119	0.954051	1.38906	0.141789	logistic	64981	145	64836		FALSE	FALSE	Abnormality of organs and soft tissues of pelvis complicating pregnancy, childbirth, or the puerperium	pregnancy complications
962	PRS	-0.114129	0.0781228	0.892143	0.765482	1.03976	0.144044	logistic	51679	214	51465		FALSE	FALSE	Poisoning by hormones and synthetic substitutes	injuries & poisonings
610.8	PRS	-0.166354	0.114267	0.846746	0.676842	1.0593	0.145436	logistic	59906	100	59806		FALSE	FALSE	Other specified benign mammary dysplasias	genitourinary
172.11	PRS	0.0502812	0.0345837	1.05157	0.98265	1.12532	0.145974	logistic	57429	1103	56326		FALSE	FALSE	Melanomas of skin	neoplasms
740.11	PRS	0.0277461	0.01915	1.02813	0.99026	1.06746	0.14737	logistic	56226	4078	52148		FALSE	FALSE	Osteoarthrosis, localized, primary	musculoskeletal
250.21	PRS	0.153029	0.106095	1.16536	0.946563	1.43473	0.149198	logistic	51402	116	51286		FALSE	FALSE	Type 2 diabetes with ketoacidosis	endocrine/metabolic
351	PRS	-0.0331749	0.0230558	0.967369	0.924628	1.01209	0.150181	logistic	60378	2558	57820		FALSE	FALSE	Other peripheral nerve disorders	neurological
568.1	PRS	0.0810241	0.0563204	1.0844	0.971063	1.21096	0.150256	logistic	55696	410	55286		FALSE	FALSE	Peritoneal adhesions (postoperative) (postinfection)	digestive
577	PRS	-0.0460029	0.0319916	0.955039	0.896994	1.01684	0.150443	logistic	65231	1296	63935		FALSE	FALSE	Diseases of pancreas	digestive
727.6	PRS	0.0707505	0.0493606	1.07331	0.974339	1.18234	0.151761	logistic	51737	537	51200		FALSE	FALSE	Rupture of tendon, nontraumatic	musculoskeletal
291.4	PRS	0.104217	0.0727309	1.10984	0.96239	1.27988	0.151883	logistic	53732	246	53486		FALSE	FALSE	Specific nonpsychotic mental disorders due to brain damage	mental disorders
530	PRS	0.0169316	0.0118274	1.01708	0.993769	1.04093	0.15227	logistic	54201	12164	42037		FALSE	FALSE	Diseases of esophagus	digestive
512.7	PRS	0.019047	0.0133179	1.01923	0.992969	1.04618	0.152664	logistic	45801	10510	35291		FALSE	FALSE	Shortness of breath	respiratory
738	PRS	-0.0510439	0.0357127	0.950237	0.885998	1.01913	0.15292	logistic	58998	1031	57967		FALSE	FALSE	Other acquired musculoskeletal deformity	musculoskeletal
251	PRS	-0.0931358	0.0652011	0.91107	0.801773	1.03527	0.153166	logistic	57757	306	57451		FALSE	FALSE	Other disorders of pancreatic internal secretion	endocrine/metabolic
155	PRS	0.0705787	0.0495434	1.07313	0.973822	1.18256	0.154277	logistic	58753	532	58221		FALSE	FALSE	Cancer of liver and intrahepatic bile duct	neoplasms
962.1	PRS	-0.121297	0.086114	0.885771	0.748204	1.04863	0.158965	logistic	51641	176	51465		FALSE	FALSE	Adrenal cortical steroids causing adverse effects in therapeutic use	injuries & poisonings
475.9	PRS	0.0851195	0.0605735	1.08885	0.966954	1.22611	0.159954	logistic	47186	356	46830		FALSE	FALSE	Postnasal drip	respiratory
499	PRS	-0.107437	0.0765506	0.898133	0.773	1.04352	0.160476	logistic	66287	226	66061		FALSE	FALSE	Cystic fibrosis	respiratory
41.4	PRS	-0.0479355	0.0342693	0.953195	0.891274	1.01942	0.161877	logistic	56587	1125	55462		FALSE	FALSE	E. coli	infectious diseases
287.31	PRS	0.0953504	0.0681761	1.10004	0.962449	1.25731	0.161936	logistic	52299	281	52018		FALSE	FALSE	Primary thrombocytopenia	hematopoietic
689	PRS	0.0545207	0.0390022	1.05603	0.978315	1.13993	0.162147	logistic	63247	861	62386		FALSE	FALSE	Disorder of skin and subcutaneous tissue NOS	dermatologic
804	PRS	-0.0621163	0.0444636	0.939774	0.861341	1.02535	0.162409	logistic	55631	667	54964		FALSE	FALSE	Fracture of hand or wrist	injuries & poisonings
615	PRS	-0.102692	0.073782	0.902404	0.780902	1.04281	0.163972	logistic	62618	241	62377		FALSE	FALSE	Endometriosis	genitourinary
204.1	PRS	-0.0914288	0.0657594	0.912626	0.802264	1.03817	0.164422	logistic	63628	301	63327		FALSE	FALSE	Lymphoid leukemia	neoplasms
969	PRS	0.148331	0.106861	1.1599	0.940713	1.43015	0.165114	logistic	51580	115	51465		FALSE	FALSE	Poisoning by psychotropic agents	injuries & poisonings
386.1	PRS	0.11319	0.0815467	1.11985	0.95443	1.31393	0.165123	logistic	57061	194	56867		FALSE	FALSE	Meniere's disease	sense organs
426.3	PRS	0.0548643	0.0395281	1.0564	0.977643	1.1415	0.165142	logistic	43081	860	42221		FALSE	FALSE	Bundle branch block	circulatory system
740.1	PRS	0.0255272	0.0185046	1.02586	0.989316	1.06375	0.167738	logistic	56578	4430	52148		FALSE	FALSE	Osteoarthritis; localized	musculoskeletal
433.31	PRS	-0.035831	0.0262338	0.964803	0.916449	1.01571	0.171991	logistic	58029	1999	56030		FALSE	FALSE	Transient cerebral ischemia	circulatory system
870	PRS	0.0497873	0.0364544	1.05105	0.97857	1.12889	0.17202	logistic	60008	990	59018		FALSE	FALSE	Open wounds of head; neck; and trunk	injuries & poisonings
574	PRS	0.0377809	0.0276749	1.0385	0.983673	1.09639	0.172199	logistic	62230	1738	60492		FALSE	FALSE	Cholelithiasis and cholecystitis	digestive
195	PRS	-0.0282557	0.0207522	0.97214	0.933392	1.0125	0.173332	logistic	53047	3283	49764		FALSE	FALSE	Cancer, suspected or other	neoplasms
580.4	PRS	-0.130751	0.0960791	0.877436	0.726827	1.05925	0.173555	logistic	50401	141	50260		FALSE	FALSE	Renal sclerosis, NOS	genitourinary
281	PRS	0.0505344	0.0371345	1.05183	0.977996	1.13124	0.173562	logistic	44875	963	43912		FALSE	FALSE	Other deficiency anemia	hematopoietic
580.32	PRS	-0.0991221	0.0729189	0.905632	0.785022	1.04477	0.174036	logistic	50507	247	50260		FALSE	FALSE	Nephritis and nephropathy with pathological lesion	genitourinary
571	PRS	0.0273586	0.0201422	1.02774	0.987953	1.06912	0.174376	logistic	56835	3398	53437		FALSE	FALSE	Chronic liver disease and cirrhosis	digestive
369	PRS	-0.0646236	0.0475792	0.93742	0.853953	1.02905	0.17439	logistic	58334	580	57754		FALSE	FALSE	Infection of the eye	sense organs
250.1	PRS	0.0354856	0.0261442	1.03612	0.984366	1.0906	0.174685	logistic	53266	1980	51286		FALSE	FALSE	Type 1 diabetes	endocrine/metabolic
571.5	PRS	0.0283083	0.020879	1.02871	0.987465	1.07168	0.175155	logistic	56584	3147	53437		FALSE	FALSE	Other chronic nonalcoholic liver disease	digestive
621	PRS	0.136425	0.100699	1.14617	0.940875	1.39626	0.175487	logistic	65226	127	65099		FALSE	FALSE	Endometrial hyperplasia	genitourinary
695.8	PRS	0.103697	0.0767948	1.10926	0.954258	1.28945	0.176915	logistic	57150	219	56931		FALSE	FALSE	Other specified erythematous conditions	dermatologic
656.2	PRS	0.0742831	0.0550326	1.07711	0.966977	1.19979	0.177079	logistic	65290	552	64738		FALSE	FALSE	Respiratory conditions of fetus and newborn	pregnancy complications
394	PRS	-0.0413632	0.0306652	0.959481	0.903511	1.01892	0.17738	logistic	55754	1416	54338		FALSE	FALSE	Rheumatic disease of the heart valves	circulatory system
480.5	PRS	-0.0953692	0.0709477	0.909037	0.791024	1.04466	0.178878	logistic	51575	260	51315		FALSE	FALSE	Bronchopneumonia and lung abscess	respiratory
250.42	PRS	0.0404936	0.0301824	1.04132	0.981509	1.10479	0.179716	logistic	52765	1479	51286		FALSE	FALSE	Other abnormal glucose	endocrine/metabolic
244.4	PRS	-0.0200882	0.0149909	0.980112	0.951733	1.00934	0.180236	logistic	60146	6817	53329		FALSE	FALSE	Hypothyroidism NOS	endocrine/metabolic
327.71	PRS	-0.0550313	0.0412687	0.946456	0.872914	1.02619	0.182372	logistic	51845	770	51075		FALSE	FALSE	Restless legs syndrome	neurological
636	PRS	0.0477496	0.0358463	1.04891	0.977742	1.12525	0.182838	logistic	64639	1090	63549		FALSE	FALSE	Early or threatened labor; hemorrhage in early pregnancy	pregnancy complications
782.6	PRS	0.112337	0.0845157	1.11889	0.948082	1.32047	0.183788	logistic	55221	181	55040		FALSE	FALSE	Pallor and flushing	symptoms
371	PRS	-0.0367953	0.0277666	0.963873	0.912819	1.01778	0.185117	logistic	59505	1751	57754		FALSE	FALSE	Inflammation of the eye	sense organs
841	PRS	-0.0551938	0.0417515	0.946302	0.871947	1.027	0.186181	logistic	59164	753	58411		FALSE	FALSE	Sprains and strains of back and neck	injuries & poisonings
735.21	PRS	0.065999	0.0499431	1.06823	0.968614	1.17808	0.18634	logistic	58488	521	57967		FALSE	FALSE	Hammer toe (acquired)	musculoskeletal
300.8	PRS	-0.134298	0.101646	0.87433	0.716395	1.06708	0.186424	logistic	41716	127	41589		FALSE	FALSE	Acute reaction to stress	mental disorders
800	PRS	-0.0348339	0.026372	0.965766	0.917114	1.017	0.186547	logistic	56895	1931	54964		FALSE	FALSE	Fracture of lower limb	injuries & poisonings
654	PRS	0.123199	0.0934612	1.13111	0.941779	1.3585	0.187442	logistic	64987	151	64836		FALSE	FALSE	Other and unspecified complications of birth; puerperium affecting management of mother	pregnancy complications
327.31	PRS	0.148531	0.113007	1.16013	0.929637	1.44777	0.188725	logistic	51176	101	51075		FALSE	FALSE	Central/nonobstroctive sleep apnea	neurological
379.1	PRS	0.137656	0.10478	1.14758	0.934528	1.4092	0.188928	logistic	57886	118	57768		FALSE	FALSE	Scleritis and episcleritis	sense organs
282.9	PRS	-0.143015	0.108906	0.866741	0.700143	1.07298	0.189118	logistic	44026	114	43912		FALSE	FALSE	Other hereditary hemolytic anemias	hematopoietic
580.31	PRS	-0.0812922	0.0620094	0.921924	0.816417	1.04107	0.189869	logistic	50600	340	50260		FALSE	FALSE	Nephritis and nephropathy in diseases classified elsewhere	genitourinary
733.4	PRS	-0.0871557	0.0665063	0.916534	0.804521	1.04414	0.190031	logistic	54844	294	54550		FALSE	FALSE	Aseptic necrosis of bone	musculoskeletal
333.4	PRS	-0.0849171	0.0648797	0.918588	0.808899	1.04315	0.190589	logistic	51677	310	51367		FALSE	FALSE	Torsion dystonia	neurological
364	PRS	-0.0857874	0.0655745	0.917789	0.807095	1.04366	0.19079	logistic	60768	303	60465		FALSE	FALSE	Corneal opacity and other disorders of cornea	sense organs
557	PRS	0.080117	0.0613259	1.08341	0.960711	1.22179	0.191412	logistic	46114	349	45765		FALSE	FALSE	Intestinal malabsorption (non-celiac)	digestive
426.7	PRS	-0.0932039	0.0715002	0.911008	0.791881	1.04806	0.192388	logistic	42476	255	42221		FALSE	FALSE	Abnormal electrocardiogram [ECG] [EKG]	circulatory system
564	PRS	-0.0317881	0.0244281	0.968712	0.923424	1.01622	0.193159	logistic	48053	2288	45765		FALSE	FALSE	Functional digestive disorders	digestive
818.1	PRS	-0.112066	0.0861432	0.893985	0.755099	1.05842	0.193282	logistic	64000	175	63825		FALSE	FALSE	Subdural hemorrhage (injury)	injuries & poisonings
702.1	PRS	-0.0301853	0.0232194	0.970266	0.927099	1.01544	0.1936	logistic	61394	2646	58748		FALSE	FALSE	Actinic keratosis	dermatologic
244	PRS	-0.0188155	0.0144785	0.98136	0.953903	1.00961	0.193757	logistic	60703	7374	53329		FALSE	FALSE	Hypothyroidism	endocrine/metabolic
271	PRS	0.118142	0.0909826	1.1254	0.941591	1.3451	0.194112	logistic	65944	157	65787		FALSE	FALSE	Disorders of carbohydrate transport and metabolism	endocrine/metabolic
281.1	PRS	0.0555084	0.0427649	1.05708	0.972086	1.1495	0.194292	logistic	44633	721	43912		FALSE	FALSE	Megaloblastic anemia	hematopoietic
751	PRS	-0.0481649	0.0371274	0.952977	0.886092	1.02491	0.194533	logistic	63457	977	62480		FALSE	FALSE	Genitourinary congenital anomalies	congenital anomalies
752.11	PRS	0.117644	0.0909323	1.12484	0.941215	1.3443	0.195751	logistic	64869	159	64710		FALSE	FALSE	Spina bifida	congenital anomalies
285.21	PRS	-0.046763	0.0361628	0.954314	0.889014	1.02441	0.195968	logistic	44932	1020	43912		FALSE	FALSE	Anemia in chronic kidney disease	hematopoietic
505	PRS	-0.0743714	0.0579695	0.928327	0.828622	1.04003	0.199513	logistic	46934	390	46544		FALSE	FALSE	Other pulmonary inflamation or edema	respiratory
386	PRS	0.0505245	0.039469	1.05182	0.973522	1.13642	0.200508	logistic	57717	850	56867		FALSE	FALSE	Vertiginous syndromes and other disorders of vestibular system	sense organs
512.9	PRS	0.0184531	0.0144724	1.01862	0.990136	1.04793	0.202291	logistic	43262	7971	35291		FALSE	FALSE	Other dyspnea	respiratory
260.6	PRS	-0.0496794	0.0389778	0.951534	0.881548	1.02708	0.202467	logistic	48885	874	48011		FALSE	FALSE	Anorexia	endocrine/metabolic
340.1	PRS	-0.0647808	0.0508956	0.937273	0.848287	1.03559	0.203083	logistic	59565	507	59058		FALSE	FALSE	Migrain with aura	neurological
209	PRS	-0.136293	0.107098	0.872587	0.707368	1.0764	0.203161	logistic	66251	113	66138		FALSE	FALSE	Neuroendocrine tumors	neoplasms
726.3	PRS	-0.0593115	0.0466529	0.942413	0.860062	1.03265	0.20361	logistic	51801	601	51200		FALSE	FALSE	Bursitis	musculoskeletal
151	PRS	0.065642	0.051642	1.06784	0.965049	1.18159	0.203694	logistic	58711	490	58221		FALSE	FALSE	Cancer of stomach	neoplasms
363.3	PRS	-0.140793	0.110884	0.868669	0.698986	1.07954	0.204178	logistic	60571	106	60465		FALSE	FALSE	Chorioretinal scars	sense organs
288.2	PRS	-0.0253356	0.019963	0.974983	0.937571	1.01389	0.204396	logistic	53314	3499	49815		FALSE	FALSE	Elevated white blood cell count	hematopoietic
527.7	PRS	0.0701504	0.0554121	1.07267	0.962273	1.19573	0.205521	logistic	62465	424	62041		FALSE	FALSE	Disturbance of salivary secretion	digestive
535.6	PRS	0.107517	0.0851881	1.11351	0.942281	1.31585	0.206906	logistic	57493	180	57313		FALSE	FALSE	Duodenitis	digestive
426.31	PRS	0.0831178	0.0662322	1.08667	0.954376	1.2373	0.209499	logistic	42518	297	42221		FALSE	FALSE	Right bundle branch block	circulatory system
315.3	PRS	0.0751116	0.0599148	1.078	0.958562	1.21233	0.209973	logistic	61860	368	61492		FALSE	FALSE	Mental retardation	mental disorders
204.22	PRS	0.0852379	0.0680106	1.08898	0.953074	1.24426	0.210095	logistic	63607	280	63327		FALSE	FALSE	Myeloid leukemia, chronic	neoplasms
740.3	PRS	0.137138	0.109707	1.14699	0.925068	1.42214	0.211286	logistic	52255	107	52148		FALSE	FALSE	Osteoarthrosis involving more than one site, but not specified as generalized	musculoskeletal
618	PRS	0.0520116	0.0416235	1.05339	0.970862	1.14293	0.211456	logistic	65769	771	64998		FALSE	FALSE	Genital prolapse	genitourinary
480.12	PRS	-0.0853557	0.0683335	0.918186	0.803089	1.04978	0.211626	logistic	51595	280	51315		FALSE	FALSE	Pseudomonal pneumonia	respiratory
292.5	PRS	0.0789079	0.0633267	1.0821	0.955795	1.22511	0.212747	logistic	53814	328	53486		FALSE	FALSE	Transient alteration of awareness	mental disorders
195.3	PRS	-0.0436689	0.0350666	0.957271	0.893687	1.02538	0.213017	logistic	50861	1097	49764		FALSE	FALSE	Malignant neoplasm of head, face, and neck	neoplasms
285.1	PRS	0.0230624	0.0185496	1.02333	0.986793	1.06122	0.213764	logistic	48179	4267	43912		FALSE	FALSE	Acute posthemorrhagic anemia	hematopoietic
201	PRS	0.132993	0.10716	1.14224	0.925852	1.40921	0.21458	logistic	63440	113	63327		FALSE	FALSE	Hodgkin's disease	neoplasms
537	PRS	0.0476637	0.0384074	1.04882	0.972763	1.13082	0.214604	logistic	58201	888	57313		FALSE	FALSE	Other disorders of stomach and duodenum	digestive
416	PRS	0.022568	0.0181875	1.02282	0.987006	1.05994	0.21466	logistic	58821	4329	54492		FALSE	FALSE	Cardiomegaly	circulatory system
315	PRS	0.0406222	0.0328036	1.04146	0.976605	1.11062	0.215588	logistic	62788	1296	61492		FALSE	FALSE	Develomental delays and disorders	mental disorders
742	PRS	-0.0542577	0.043862	0.947188	0.869161	1.03222	0.216084	logistic	56530	683	55847		FALSE	FALSE	Derangement of joint, non-traumatic	musculoskeletal
710	PRS	0.04172	0.0338534	1.0426	0.975668	1.11413	0.21781	logistic	56113	1152	54961		FALSE	FALSE	Osteomyelitis, periostitis, and other infections involving bone	musculoskeletal
252.2	PRS	-0.135087	0.109842	0.87364	0.704422	1.08351	0.21876	logistic	57559	108	57451		FALSE	FALSE	Hypoparathyroidism	endocrine/metabolic
571.8	PRS	0.0376466	0.0306585	1.03836	0.977806	1.10267	0.219473	logistic	54852	1415	53437		FALSE	FALSE	Liver abscess and sequelae of chronic liver disease	digestive
742.9	PRS	-0.0589515	0.0480157	0.942752	0.858076	1.03578	0.219539	logistic	56415	568	55847		FALSE	FALSE	Other derangement of joint	musculoskeletal
728.71	PRS	-0.123608	0.100682	0.883726	0.725463	1.07652	0.219559	logistic	51327	127	51200		FALSE	FALSE	Contracture of palmar fascia [Dupuytren's disease]	musculoskeletal
530.15	PRS	0.114555	0.0933855	1.12137	0.933812	1.34661	0.219938	logistic	42187	150	42037		FALSE	FALSE	Eosinophilic esophagitis	digestive
241.1	PRS	0.0498132	0.0407139	1.05107	0.970459	1.13839	0.221143	logistic	54125	796	53329		FALSE	FALSE	Nontoxic uninodular goiter	endocrine/metabolic
386.2	PRS	0.0584205	0.047799	1.06016	0.965349	1.16428	0.221628	logistic	57443	576	56867		FALSE	FALSE	Peripheral or central vertigo	sense organs
155.1	PRS	0.0654626	0.0537705	1.06765	0.960859	1.18632	0.223435	logistic	58672	451	58221		FALSE	FALSE	Malignant neoplasm of liver, primary	neoplasms
367.8	PRS	-0.0796671	0.0657072	0.923424	0.811839	1.05035	0.225337	logistic	61457	305	61152		FALSE	FALSE	Hypermetropia	sense organs
164	PRS	-0.131418	0.108519	0.876851	0.708848	1.08467	0.22589	logistic	63149	110	63039		FALSE	FALSE	Cancer of intrathoracic organs	neoplasms
618.1	PRS	0.0558089	0.0460965	1.0574	0.966049	1.15738	0.226012	logistic	65622	624	64998		FALSE	FALSE	Prolapse of vaginal walls	genitourinary
255.21	PRS	-0.052942	0.0438036	0.948435	0.870405	1.03346	0.226809	logistic	58138	687	57451		FALSE	FALSE	Glucocorticoid deficiency	endocrine/metabolic
509.3	PRS	0.0345562	0.0287081	1.03516	0.978522	1.09508	0.228701	logistic	48184	1640	46544		FALSE	FALSE	Pulmonary insufficiency or respiratory failure following trauma and surgery	respiratory
473.3	PRS	-0.0708799	0.0589046	0.931574	0.829997	1.04558	0.228861	logistic	47207	377	46830		FALSE	FALSE	Paralysis/spasm of vocal cords or larynx	respiratory
327.5	PRS	-0.122642	0.10222	0.884581	0.723979	1.08081	0.230225	logistic	51199	124	51075		FALSE	FALSE	Parasomnia	neurological
571.6	PRS	-0.0907012	0.0756034	0.913291	0.787506	1.05917	0.230257	logistic	53665	228	53437		FALSE	FALSE	Primary biliary cirrhosis	digestive
752.1	PRS	0.100132	0.0835622	1.10532	0.938334	1.30202	0.230802	logistic	64898	188	64710		FALSE	FALSE	Neural tube defects	congenital anomalies
213	PRS	-0.109973	0.0922272	0.895858	0.747711	1.07336	0.233099	logistic	52128	153	51975		FALSE	FALSE	Benign neoplasm of bone and articular cartilage	neoplasms
327.7	PRS	-0.0463881	0.0389199	0.954671	0.884555	1.03035	0.233306	logistic	51943	868	51075		FALSE	FALSE	Sleep related movement disorders	neurological
281.11	PRS	0.0873482	0.0733499	1.09128	0.945144	1.26	0.233716	logistic	44154	242	43912		FALSE	FALSE	Pernicious anemia	hematopoietic
264.9	PRS	0.0545036	0.0458502	1.05602	0.965255	1.15531	0.234545	logistic	48715	704	48011		FALSE	FALSE	Lack of normal physiological development, unspecified	endocrine/metabolic
224.1	PRS	-0.119418	0.100649	0.887437	0.728557	1.08096	0.235432	logistic	64070	128	63942		FALSE	FALSE	Benign neoplasm of eye, uveal	neoplasms
727.2	PRS	-0.102572	0.0865638	0.902513	0.761674	1.0694	0.236046	logistic	51372	172	51200		FALSE	FALSE	Bursitis disorders	musculoskeletal
963	PRS	-0.0433511	0.0366354	0.957575	0.891227	1.02886	0.236685	logistic	52447	982	51465		FALSE	FALSE	Poisoning by primarily systemic agents	injuries & poisonings
706.1	PRS	0.0488469	0.04133	1.05006	0.968352	1.13866	0.237256	logistic	60712	789	59923		FALSE	FALSE	Acne	dermatologic
800.2	PRS	-0.0684119	0.057925	0.933876	0.833647	1.04615	0.237586	logistic	55354	390	54964		FALSE	FALSE	Fracture of unspecified part of femur	injuries & poisonings
772	PRS	0.0748793	0.0634238	1.07775	0.95177	1.22041	0.237755	logistic	58535	325	58210		FALSE	FALSE	Symptoms of the muscles	symptoms
278.4	PRS	0.0397172	0.0336778	1.04052	0.974051	1.11152	0.238267	logistic	52333	1181	51152		FALSE	FALSE	Abnormal weight gain	endocrine/metabolic
145.3	PRS	-0.117621	0.0997447	0.889033	0.731161	1.08099	0.238309	logistic	64320	130	64190		FALSE	FALSE	Cancer of major salivary glands	neoplasms
531.1	PRS	-0.116084	0.0985259	0.890401	0.734038	1.08007	0.238715	logistic	63104	134	62970		FALSE	FALSE	Hemorrhage from gastrointestinal ulcer	digestive
362.9	PRS	0.0906065	0.0770312	1.09484	0.941412	1.27327	0.239503	logistic	60221	218	60003		FALSE	FALSE	Retinal edema	sense organs
536.8	PRS	-0.0552261	0.047039	0.946271	0.862929	1.03766	0.240376	logistic	57906	593	57313		FALSE	FALSE	Dyspepsia and other specified disorders of function of stomach	digestive
458.1	PRS	-0.0467683	0.0399721	0.954309	0.882397	1.03208	0.241992	logistic	55375	828	54547		FALSE	FALSE	Orthostatic hypotension	circulatory system
735.2	PRS	0.0500031	0.0427527	1.05127	0.966772	1.14316	0.242166	logistic	58681	714	57967		FALSE	FALSE	Acquired toe deformities	musculoskeletal
346.1	PRS	0.128488	0.11001	1.13711	0.916556	1.41073	0.242821	logistic	51474	107	51367		FALSE	FALSE	Nonspecific abnormal findings on radiological and other examination of skull and head	neurological
444.1	PRS	-0.101028	0.0868716	0.903908	0.762391	1.07169	0.244848	logistic	55114	173	54941		FALSE	FALSE	Arterial embolism and thrombosis of lower extremity artery	circulatory system
433.3	PRS	-0.0296431	0.025523	0.970792	0.923423	1.02059	0.245468	logistic	58145	2115	56030		FALSE	FALSE	Cerebral ischemia	circulatory system
182	PRS	0.0643952	0.0555081	1.06651	0.956571	1.18909	0.246006	logistic	59914	426	59488		FALSE	FALSE	Malignant neoplasm of uterus	neoplasms
411.8	PRS	0.0272769	0.0235198	1.02765	0.981354	1.07613	0.246153	logistic	52493	2793	49700		FALSE	FALSE	Other chronic ischemic heart disease, unspecified	circulatory system
496.21	PRS	0.0422359	0.036481	1.04314	0.971157	1.12046	0.246966	logistic	53410	999	52411		FALSE	FALSE	Obstructive chronic bronchitis	respiratory
365.11	PRS	0.066173	0.0571612	1.06841	0.955173	1.19508	0.247004	logistic	60871	406	60465		FALSE	FALSE	Primary open angle glaucoma	sense organs
710.19	PRS	0.0502107	0.0434697	1.05149	0.965615	1.14501	0.24806	logistic	55653	692	54961		FALSE	FALSE	Unspecified osteomyelitis	musculoskeletal
480	PRS	-0.0181539	0.0157281	0.98201	0.952199	1.01275	0.248404	logistic	57214	5899	51315		FALSE	FALSE	Pneumonia	respiratory
790.6	PRS	0.0505172	0.0437869	1.05181	0.965311	1.14607	0.248621	logistic	64478	682	63796		FALSE	FALSE	Other abnormal blood chemistry	symptoms
579	PRS	-0.0268893	0.0233257	0.973469	0.929966	1.01901	0.249003	logistic	55480	2501	52979		FALSE	FALSE	Other symptoms involving abdomen and pelvis	digestive
415.11	PRS	-0.0391989	0.0340083	0.961559	0.899555	1.02784	0.249062	logistic	55638	1146	54492		FALSE	FALSE	Pulmonary embolism and infarction, acute	circulatory system
250.11	PRS	-0.0822496	0.0714766	0.921042	0.80064	1.05955	0.249848	logistic	51544	258	51286		FALSE	FALSE	Type 1 diabetes with ketoacidosis	endocrine/metabolic
278.3	PRS	0.100449	0.0874541	1.10567	0.931498	1.3124	0.250726	logistic	51323	171	51152		FALSE	FALSE	Localized adiposity	endocrine/metabolic
459	PRS	-0.0451524	0.0393978	0.955852	0.884819	1.03259	0.251768	logistic	55395	848	54547		FALSE	FALSE	Other disorders of circulatory system	circulatory system
619.5	PRS	0.1252	0.109364	1.13338	0.914706	1.40432	0.25229	logistic	62708	108	62600		FALSE	FALSE	Noninflammatory disorders of vulva and perineum	genitourinary
965	PRS	0.0595854	0.0522143	1.0614	0.958146	1.17577	0.253799	logistic	51946	481	51465		FALSE	FALSE	Poisoning by analgesics, antipyretics, and antirheumatics	injuries & poisonings
743.13	PRS	-0.0390867	0.0343036	0.961667	0.899135	1.02855	0.254522	logistic	56413	1137	55276		FALSE	FALSE	Other specified osteoporosis	musculoskeletal
874	PRS	0.118869	0.104414	1.12622	0.917794	1.38198	0.254936	logistic	59136	118	59018		FALSE	FALSE	Complication of amputation stump	injuries & poisonings
38.2	PRS	0.0563113	0.0495778	1.05793	0.959962	1.16589	0.256033	logistic	55993	531	55462		FALSE	FALSE	Gram positive septicemia	infectious diseases
41.1	PRS	0.0291314	0.0256599	1.02956	0.97906	1.08266	0.256254	logistic	57508	2046	55462		FALSE	FALSE	Staphylococcus infections	infectious diseases
367.2	PRS	-0.0582951	0.0513652	0.943372	0.853021	1.04329	0.256412	logistic	61650	498	61152		FALSE	FALSE	Astigmatism	sense organs
348.9	PRS	-0.0360484	0.0317981	0.964594	0.906311	1.02662	0.256935	logistic	52680	1313	51367		FALSE	FALSE	Other conditions of brain, NOS	neurological
381	PRS	-0.0260552	0.0230112	0.974281	0.931316	1.01923	0.257514	logistic	60691	2610	58081		FALSE	FALSE	Otitis media and Eustachian tube disorders	sense organs
189.4	PRS	0.0713945	0.0630998	1.074	0.949062	1.2154	0.257864	logistic	64433	326	64107		FALSE	FALSE	Malignant neoplasm of other urinary organs	neoplasms
260	PRS	-0.0211257	0.0186936	0.979096	0.943872	1.01563	0.258434	logistic	52082	4071	48011		FALSE	FALSE	Protein-calorie malnutrition	endocrine/metabolic
681	PRS	0.0210764	0.0186688	1.0213	0.984605	1.05936	0.258913	logistic	59445	3967	55478		FALSE	FALSE	Superficial cellulitis and abscess	dermatologic
228.1	PRS	-0.0654827	0.0581499	0.936615	0.835724	1.04969	0.260123	logistic	64589	385	64204		FALSE	FALSE	Hemangioma of skin and subcutaneous tissue	neoplasms
531.4	PRS	0.0841232	0.074811	1.08776	0.939407	1.25955	0.260811	logistic	63201	231	62970		FALSE	FALSE	Peptic ulcer, site unspecified	digestive
283	PRS	-0.100976	0.0899736	0.903955	0.757809	1.07829	0.261741	logistic	44074	162	43912		FALSE	FALSE	Acquired hemolytic anemias	hematopoietic
800.1	PRS	-0.0506504	0.0452139	0.950611	0.869993	1.0387	0.262612	logistic	55608	644	54964		FALSE	FALSE	Fracture of neck of femur	injuries & poisonings
110.12	PRS	-0.0877576	0.0783943	0.915983	0.785519	1.06811	0.262953	logistic	57710	213	57497		FALSE	FALSE	Althete's foot	infectious diseases
71.1	PRS	-0.0496705	0.0444056	0.951543	0.872227	1.03807	0.263326	logistic	54945	675	54270		FALSE	FALSE	HIV infection, symptomatic	infectious diseases
333.1	PRS	-0.0554343	0.0497583	0.946074	0.858164	1.04299	0.265248	logistic	51897	530	51367		FALSE	FALSE	Essential tremor	neurological
199	PRS	0.0289321	0.0260113	1.02935	0.978191	1.08319	0.266013	logistic	51763	1999	49764		FALSE	FALSE	Neoplasm of uncertain behavior	neoplasms
428.4	PRS	0.0300639	0.0270668	1.03052	0.977275	1.08667	0.266684	logistic	56042	1864	54178		FALSE	FALSE	Heart failure with preserved EF [Diastolic heart failure]	circulatory system
253.4	PRS	-0.0901036	0.0812219	0.913837	0.779347	1.07153	0.267279	logistic	57649	198	57451		FALSE	FALSE	Anterior pituitary disorders	endocrine/metabolic
751.3	PRS	-0.104738	0.0946168	0.900561	0.748124	1.08406	0.268308	logistic	62628	148	62480		FALSE	FALSE	Obstructive genitourinary defect	congenital anomalies
264.3	PRS	0.0542636	0.0490228	1.05576	0.959041	1.16224	0.268335	logistic	48635	624	48011		FALSE	FALSE	Delayed milestones	endocrine/metabolic
227.3	PRS	-0.0849463	0.076762	0.918562	0.790255	1.0677	0.268459	logistic	64463	221	64242		FALSE	FALSE	Benign neoplasm of pituitary gland and craniopharyngeal duct (pouch)	neoplasms
290.3	PRS	0.0509747	0.0460791	1.0523	0.961423	1.15176	0.268621	logistic	54107	621	53486		FALSE	FALSE	Other persistent mental disorders due to conditions classified elsewhere	mental disorders
426.23	PRS	0.0811653	0.0734207	1.08455	0.939188	1.25241	0.268951	logistic	42461	240	42221		FALSE	FALSE	Second degree AV block	circulatory system
710.11	PRS	0.073806	0.0667644	1.0766	0.944545	1.22711	0.268956	logistic	55251	290	54961		FALSE	FALSE	Acute osteomyelitis	musculoskeletal
871.3	PRS	-0.117399	0.106232	0.88923	0.722083	1.09507	0.26911	logistic	59133	115	59018		FALSE	FALSE	Open wound of foot except toe(s) alone	injuries & poisonings
714.1	PRS	0.0323711	0.0293249	1.0329	0.975207	1.09401	0.269645	logistic	57986	1557	56429		FALSE	FALSE	Rheumatoid arthritis	musculoskeletal
175	PRS	0.0431047	0.039059	1.04405	0.967102	1.12711	0.269776	logistic	58426	881	57545		FALSE	FALSE	Acquired absence of breast	neoplasms
474	PRS	0.0421192	0.038217	1.04302	0.967746	1.12415	0.270414	logistic	47806	976	46830		FALSE	FALSE	Acute and chronic tonsillitis	respiratory
371.1	PRS	-0.0781155	0.0709644	0.924858	0.804764	1.06287	0.270997	logistic	58013	259	57754		FALSE	FALSE	Uveitis, noninfectious or NOS	sense organs
513.4	PRS	-0.0458683	0.0416797	0.955168	0.88024	1.03647	0.271116	logistic	62004	757	61247		FALSE	FALSE	Hyperventilation	respiratory
703	PRS	0.0790597	0.0719774	1.08227	0.939868	1.24625	0.272031	logistic	62010	250	61760		FALSE	FALSE	Diseases of nail, NOS	dermatologic
374.1	PRS	0.110368	0.100534	1.11669	0.916972	1.3599	0.272284	logistic	57882	128	57754		FALSE	FALSE	Ectropion or entropion	sense organs
255.2	PRS	-0.0456095	0.0415493	0.955415	0.880693	1.03648	0.272326	logistic	58215	764	57451		FALSE	FALSE	Adrenal hypofunction	endocrine/metabolic
414.2	PRS	0.0708234	0.0646676	1.07339	0.94561	1.21844	0.273433	logistic	50011	311	49700		FALSE	FALSE	ASCVD	circulatory system
473.1	PRS	0.0939676	0.0858571	1.09852	0.928382	1.29985	0.273751	logistic	47006	176	46830		FALSE	FALSE	Chronic laryngitis	respiratory
916	PRS	0.0456491	0.0418269	1.04671	0.964321	1.13613	0.275104	logistic	61862	750	61112		FALSE	FALSE	Contusion	injuries & poisonings
447.1	PRS	-0.11624	0.106552	0.890261	0.722469	1.09702	0.275304	logistic	55056	115	54941		FALSE	FALSE	Stricture of artery	circulatory system
963.1	PRS	-0.0403076	0.0369672	0.960494	0.893362	1.03267	0.275554	logistic	52429	964	51465		FALSE	FALSE	Antineoplastic and immunosuppressive drugs causing adverse effects	injuries & poisonings
540	PRS	-0.0727548	0.0667254	0.929829	0.81584	1.05974	0.275554	logistic	65948	295	65653		FALSE	FALSE	Appendiceal conditions	digestive
172.22	PRS	-0.0464286	0.0426077	0.954633	0.878148	1.03778	0.275856	logistic	57061	735	56326		FALSE	FALSE	Squamous cell carcinoma	neoplasms
261.4	PRS	-0.0197517	0.0181533	0.980442	0.946171	1.01595	0.276573	logistic	52398	4387	48011		FALSE	FALSE	Vitamin D deficiency	endocrine/metabolic
655.1	PRS	-0.0496839	0.0456971	0.95153	0.87001	1.04069	0.276929	logistic	64248	659	63589		FALSE	FALSE	Abnormality in fetal heart rate or rhythm	pregnancy complications
714	PRS	0.0267409	0.0246048	1.0271	0.978745	1.07785	0.277118	logistic	58660	2231	56429		FALSE	FALSE	Rheumatoid arthritis and other inflammatory polyarthropathies	musculoskeletal
8.52	PRS	0.0476644	0.0439813	1.04882	0.962194	1.14324	0.278479	logistic	64150	676	63474		FALSE	FALSE	Intestinal infection due to C. difficile	infectious diseases
743.21	PRS	-0.079614	0.0735381	0.923473	0.799516	1.06665	0.278976	logistic	55517	241	55276		FALSE	FALSE	Pathologic fracture of vertebrae	musculoskeletal
557.1	PRS	-0.0670976	0.0620467	0.935104	0.828027	1.05603	0.279517	logistic	46110	345	45765		FALSE	FALSE	Celiac disease	digestive
250.41	PRS	0.0585082	0.0543636	1.06025	0.953091	1.17946	0.281821	logistic	51731	445	51286		FALSE	FALSE	Impaired fasting glucose	endocrine/metabolic
530.1	PRS	0.0130321	0.0121374	1.01312	0.9893	1.03751	0.282953	logistic	53386	11349	42037		FALSE	FALSE	Esophagitis, GERD and related diseases	digestive
289.8	PRS	-0.0766762	0.071621	0.92619	0.804887	1.06577	0.284357	logistic	49699	254	49445		FALSE	FALSE	Polycythemia, secondary	hematopoietic
807	PRS	-0.0540398	0.0504946	0.947394	0.858122	1.04595	0.284525	logistic	55477	513	54964		FALSE	FALSE	Fracture of ribs	injuries & poisonings
709	PRS	-0.0374709	0.0350394	0.963222	0.899291	1.0317	0.284892	logistic	57190	1078	56112		FALSE	FALSE	Diffuse diseases of connective tissue	dermatologic
415.1	PRS	-0.0343425	0.0321945	0.96624	0.907153	1.02918	0.286098	logistic	55777	1285	54492		FALSE	FALSE	Acute pulmonary heart disease	circulatory system
8.5	PRS	0.045431	0.0426352	1.04648	0.962584	1.13769	0.286616	logistic	64194	720	63474		FALSE	FALSE	Bacterial enteritis	infectious diseases
204.11	PRS	-0.0956134	0.0900266	0.908815	0.761804	1.0842	0.288209	logistic	63488	161	63327		FALSE	FALSE	Lymphoid leukemia, acute	neoplasms
802	PRS	-0.0599843	0.0565492	0.941779	0.842973	1.05217	0.288806	logistic	55373	409	54964		FALSE	FALSE	Fracture of pelvis	injuries & poisonings
636.2	PRS	0.0649577	0.0612427	1.06711	0.946411	1.20321	0.288844	logistic	63907	358	63549		FALSE	FALSE	Early onset of delivery	pregnancy complications
803.21	PRS	-0.10012	0.0946853	0.904728	0.751485	1.08922	0.290328	logistic	55109	145	54964		FALSE	FALSE	Colles' fracture	injuries & poisonings
251.1	PRS	0.0546075	0.0517178	1.05613	0.954317	1.1688	0.291026	logistic	46791	495	46296		FALSE	FALSE	Hypoglycemia	endocrine/metabolic
353.1	PRS	-0.119149	0.113028	0.887675	0.711284	1.10781	0.291812	logistic	57922	102	57820		FALSE	FALSE	Nerve plexus lesions	neurological
803.1	PRS	-0.0518579	0.0492144	0.949464	0.862157	1.04561	0.292014	logistic	55505	541	54964		FALSE	FALSE	Fracture of humerus	injuries & poisonings
272.12	PRS	0.0597682	0.0569524	1.06159	0.949463	1.18696	0.293975	logistic	43662	398	43264		FALSE	FALSE	Hyperglyceridemia	endocrine/metabolic
71	PRS	-0.0463219	0.0441793	0.954735	0.875541	1.04109	0.294409	logistic	54952	682	54270		FALSE	FALSE	Human immunodeficiency virus [HIV] disease	infectious diseases
599	PRS	0.0162112	0.0154623	1.01634	0.986004	1.04762	0.294438	logistic	55762	6252	49510		FALSE	FALSE	Other symptoms/disorders or the urinary system	genitourinary
801.1	PRS	0.0459277	0.0438546	1.047	0.960763	1.14097	0.294975	logistic	55646	682	54964		FALSE	FALSE	Fracture of foot	injuries & poisonings
722.6	PRS	0.0227393	0.0217892	1.023	0.980231	1.06764	0.296668	logistic	56283	2960	53323		FALSE	FALSE	Degeneration of intervertebral disc	musculoskeletal
170.1	PRS	0.0609206	0.0584114	1.06281	0.947844	1.19173	0.296968	logistic	65149	380	64769		FALSE	FALSE	Bone cancer	neoplasms
519.9	PRS	0.0293086	0.028115	1.02974	0.974533	1.08808	0.2972	logistic	61282	1679	59603		FALSE	FALSE	Symptoms involving respiratory system and other chest symptoms	respiratory
145.2	PRS	-0.0588964	0.0566534	0.942804	0.843718	1.05353	0.29853	logistic	64597	407	64190		FALSE	FALSE	Cancer of tongue	neoplasms
709.3	PRS	-0.0718265	0.0692304	0.930692	0.812599	1.06595	0.299503	logistic	56382	270	56112		FALSE	FALSE	Systemic sclerosis	dermatologic
270	PRS	-0.0423481	0.0409154	0.958536	0.884669	1.03857	0.30066	logistic	63252	786	62466		FALSE	FALSE	Disorders of protein plasma/amino-acid transport and metabolism	endocrine/metabolic
726.4	PRS	-0.0983575	0.0950982	0.906325	0.752202	1.09203	0.301009	logistic	51343	143	51200		FALSE	FALSE	Calcaneal spur; Exostosis NOS	musculoskeletal
454.11	PRS	-0.0672869	0.0651798	0.934927	0.822802	1.06233	0.301919	logistic	51469	304	51165		FALSE	FALSE	Varicose veins of lower extremity, symptomtic	circulatory system
357	PRS	-0.034652	0.0335918	0.965941	0.904392	1.03168	0.302278	logistic	60750	1173	59577		FALSE	FALSE	Inflammatory and toxic neuropathy	neurological
550.5	PRS	0.0479575	0.0465085	1.04913	0.957721	1.14926	0.302467	logistic	58841	602	58239		FALSE	FALSE	Ventral hernia	digestive
474.2	PRS	0.0410981	0.0399075	1.04195	0.96356	1.12673	0.303089	logistic	47724	894	46830		FALSE	FALSE	Chronic tonsillitis and adenoiditis	respiratory
433.11	PRS	-0.0722047	0.0703619	0.93034	0.810492	1.06791	0.304802	logistic	56293	263	56030		FALSE	FALSE	Occlusion of cerebral arteries, with cerebral infarction	circulatory system
605	PRS	0.0310706	0.0304427	1.03156	0.971808	1.09498	0.307431	logistic	59910	1540	58370		FALSE	FALSE	Erectile dysfunction [ED]	genitourinary
289.1	PRS	-0.104086	0.102088	0.901148	0.73773	1.10077	0.307933	logistic	49939	124	49815		FALSE	FALSE	Myelofibrosis	hematopoietic
875	PRS	0.0807929	0.0794302	1.08415	0.927845	1.26678	0.309079	logistic	59223	205	59018		FALSE	FALSE	Non-healing surgical wound	injuries & poisonings
735.1	PRS	0.0799987	0.0787611	1.08329	0.928325	1.26411	0.309766	logistic	58176	209	57967		FALSE	FALSE	Flat foot	musculoskeletal
358.1	PRS	-0.101416	0.100572	0.903557	0.741902	1.10044	0.31327	logistic	59705	128	59577		FALSE	FALSE	Myasthenia gravis	neurological
276.41	PRS	-0.0228459	0.0226674	0.977413	0.934939	1.02182	0.313514	logistic	46811	2699	44112		FALSE	FALSE	Acidosis	endocrine/metabolic
521.1	PRS	-0.0335171	0.0332932	0.967038	0.905949	1.03225	0.314067	logistic	62256	1195	61061		FALSE	FALSE	Dental caries	digestive
550.6	PRS	0.0390593	0.0388866	1.03983	0.963524	1.12218	0.315165	logistic	59104	865	58239		FALSE	FALSE	Incisional hernia	digestive
601	PRS	0.0550973	0.0549018	1.05664	0.948845	1.17669	0.315591	logistic	59784	439	59345		FALSE	FALSE	Inflammatory diseases of prostate	genitourinary
345.1	PRS	0.0306939	0.0305997	1.03117	0.971143	1.09491	0.315822	logistic	52815	1448	51367		FALSE	FALSE	Epilepsy	neurological
626.1	PRS	0.027128	0.027082	1.0275	0.974381	1.08351	0.316488	logistic	57481	1934	55547		FALSE	FALSE	Irregular menstrual cycle/bleeding	genitourinary
427.5	PRS	0.0203384	0.0203553	1.02055	0.980632	1.06209	0.317711	logistic	45744	3523	42221		FALSE	FALSE	Arrhythmia (cardiac) NOS	circulatory system
428.1	PRS	0.0171512	0.0171677	1.0173	0.983638	1.05211	0.317777	logistic	59271	5093	54178		FALSE	FALSE	Congestive heart failure (CHF) NOS	circulatory system
626	PRS	0.0251051	0.0251599	1.02542	0.976082	1.07726	0.318366	logistic	57820	2273	55547		FALSE	FALSE	Disorders of menstruation and other abnormal bleeding from female genital tract	genitourinary
260.1	PRS	0.0831292	0.0833507	1.08668	0.922897	1.27953	0.318598	logistic	48199	188	48011		FALSE	FALSE	Cachexia	endocrine/metabolic
530.11	PRS	0.0123191	0.012358	1.0124	0.988168	1.03722	0.318836	logistic	52880	10843	42037		FALSE	FALSE	GERD	digestive
601.3	PRS	0.0990715	0.099597	1.10415	0.908338	1.34216	0.319871	logistic	59476	131	59345		FALSE	FALSE	Orchitis and epididymitis	genitourinary
165.1	PRS	-0.0243367	0.0244733	0.975957	0.930248	1.02391	0.320018	logistic	65311	2272	63039		FALSE	FALSE	Cancer of bronchus; lung	neoplasms
512.2	PRS	-0.0449943	0.0452726	0.956003	0.874827	1.04471	0.320294	logistic	35937	646	35291		FALSE	FALSE	Painful respiration	respiratory
470	PRS	-0.0286996	0.0289215	0.971708	0.918158	1.02838	0.321038	logistic	48433	1603	46830		FALSE	FALSE	Septal Deviations/Turbinate Hypertrophy	respiratory
625.1	PRS	-0.075752	0.0764326	0.927046	0.798069	1.07687	0.321639	logistic	61923	224	61699		FALSE	FALSE	Dyspareunia	genitourinary
379.5	PRS	0.0963155	0.0972753	1.10111	0.90997	1.33239	0.322109	logistic	57905	137	57768		FALSE	FALSE	Disorders of iris and ciliary body	sense organs
165	PRS	-0.0241053	0.024362	0.976183	0.930666	1.02393	0.322436	logistic	65332	2293	63039		FALSE	FALSE	Cancer within the respiratory system	neoplasms
289.5	PRS	-0.076834	0.0776678	0.926044	0.795279	1.07831	0.322533	logistic	50030	215	49815		FALSE	FALSE	Diseases of spleen	hematopoietic
726.2	PRS	-0.109193	0.110392	0.896557	0.722122	1.11313	0.322594	logistic	51306	106	51200		FALSE	FALSE	Synoviopathy	musculoskeletal
270.38	PRS	-0.0815583	0.082624	0.921679	0.783879	1.0837	0.323593	logistic	62658	192	62466		FALSE	FALSE	Other specified disorders of plasma protein metabolism	endocrine/metabolic
540.1	PRS	-0.0679893	0.0689688	0.93427	0.816141	1.0695	0.324233	logistic	65929	276	65653		FALSE	FALSE	Appendicitis	digestive
228	PRS	-0.0513847	0.0522419	0.949913	0.857462	1.05233	0.325317	logistic	64682	478	64204		FALSE	FALSE	Hemangioma and lymphangioma, any site	neoplasms
477	PRS	-0.0442332	0.045024	0.956731	0.87592	1.045	0.325886	logistic	47479	649	46830		FALSE	FALSE	Epistaxis or throat hemorrhage	respiratory
327	PRS	-0.0168428	0.0171456	0.983298	0.950803	1.0169	0.325933	logistic	55926	4851	51075		FALSE	FALSE	Sleep disorders	neurological
345.11	PRS	0.0437119	0.0445396	1.04468	0.957351	1.13998	0.326387	logistic	52039	672	51367		FALSE	FALSE	Generalized convulsive epilepsy	neurological
371.3	PRS	-0.0466619	0.0476136	0.95441	0.869372	1.04777	0.32708	logistic	58334	580	57754		FALSE	FALSE	Inflammation of eyelids	sense organs
286.1	PRS	-0.0768735	0.0786541	0.926007	0.793711	1.08035	0.32839	logistic	52230	212	52018		FALSE	FALSE	Congenital coagulation defects	hematopoietic
441.1	PRS	0.0872127	0.0893439	1.09113	0.915851	1.29995	0.328992	logistic	55104	163	54941		FALSE	FALSE	Acute vascular insufficiency of intestine	circulatory system
38	PRS	0.0173054	0.0178002	1.01746	0.982571	1.05358	0.330949	logistic	59927	4465	55462		FALSE	FALSE	Septicemia	infectious diseases
592.1	PRS	0.0451253	0.0464359	1.04616	0.955148	1.14584	0.331162	logistic	50344	604	49740		FALSE	FALSE	Cystitis	genitourinary
274.11	PRS	0.0476848	0.0491006	1.04884	0.952607	1.15479	0.331466	logistic	63538	542	62996		FALSE	FALSE	Gouty arthropathy	endocrine/metabolic
709.2	PRS	-0.0601931	0.062235	0.941583	0.833457	1.06374	0.333449	logistic	56449	337	56112		FALSE	FALSE	Sicca syndrome	dermatologic
627.1	PRS	-0.0488692	0.0506979	0.952306	0.862227	1.0518	0.335081	logistic	56062	515	55547		FALSE	FALSE	Postmenopausal bleeding	genitourinary
608	PRS	0.0565456	0.0588381	1.05817	0.942917	1.18752	0.336534	logistic	58748	378	58370		FALSE	FALSE	Other disorders of male genital organs	genitourinary
191	PRS	0.0390958	0.0407636	1.03987	0.96002	1.12636	0.337515	logistic	64729	787	63942		FALSE	FALSE	Manlignant and unknown neoplasms of brain and nervous system	neoplasms
214.1	PRS	-0.0688646	0.0718107	0.933453	0.810897	1.07453	0.337572	logistic	64877	252	64625		FALSE	FALSE	Lipoma of skin and subcutaneous tissue	neoplasms
798	PRS	-0.0105533	0.011056	0.989502	0.96829	1.01118	0.339814	logistic	55591	15180	40411		FALSE	FALSE	Malaise and fatigue	symptoms
427.9	PRS	-0.0173971	0.0182399	0.982753	0.94824	1.01852	0.340189	logistic	46631	4410	42221		FALSE	FALSE	Palpitations	circulatory system
519	PRS	0.0244635	0.0257072	1.02477	0.97441	1.07772	0.34129	logistic	61622	2019	59603		FALSE	FALSE	Other diseases of respiratory system, not elsewhere classified	respiratory
275.51	PRS	-0.0439172	0.0461765	0.957033	0.87422	1.04769	0.341568	logistic	59731	615	59116		FALSE	FALSE	Hypocalcemia	endocrine/metabolic
514.2	PRS	0.0316485	0.0332918	1.03215	0.966955	1.10175	0.341787	logistic	61632	1192	60440		FALSE	FALSE	Solitary pulmonary nodule	respiratory
263	PRS	-0.0573054	0.0606069	0.944306	0.838538	1.06341	0.344391	logistic	48368	357	48011		FALSE	FALSE	Other nutritional deficiency	endocrine/metabolic
117	PRS	-0.045665	0.0483009	0.955362	0.869067	1.05023	0.34444	logistic	58058	561	57497		FALSE	FALSE	Mycoses	infectious diseases
250.14	PRS	0.0516201	0.0546647	1.05298	0.945991	1.17206	0.345014	logistic	51725	439	51286		FALSE	FALSE	Type 1 diabetes with neurological manifestations	endocrine/metabolic
530.9	PRS	-0.0582372	0.0617138	0.943426	0.835942	1.06473	0.345341	logistic	42380	343	42037		FALSE	FALSE	Heartburn	digestive
327.41	PRS	0.0642993	0.068337	1.06641	0.932728	1.21925	0.346748	logistic	51352	277	51075		FALSE	FALSE	Organic or persistent insomnia	neurological
521	PRS	-0.0311132	0.0331141	0.969366	0.908449	1.03437	0.347435	logistic	62269	1208	61061		FALSE	FALSE	Diseases of hard tissues of teeth	digestive
395.3	PRS	0.0484969	0.0516197	1.04969	0.948686	1.16145	0.347472	logistic	54826	488	54338		FALSE	FALSE	Nonrheumatic tricuspid valve disorders	circulatory system
442.3	PRS	0.102281	0.108876	1.10769	0.894834	1.37119	0.347514	logistic	55051	110	54941		FALSE	FALSE	Aneurysm of artery of lower extremity	circulatory system
293.1	PRS	0.0287023	0.0305541	1.02912	0.969297	1.09263	0.347529	logistic	63272	1417	61855		FALSE	FALSE	Swelling, mass, or lump in head and neck [Space-occupying lesion, intracranial NOS]	mental disorders
279.1	PRS	-0.0302374	0.0322722	0.970215	0.910746	1.03357	0.348786	logistic	62612	1270	61342		FALSE	FALSE	Immunity deficiency	endocrine/metabolic
590	PRS	0.03876	0.0414634	1.03952	0.958382	1.12753	0.349892	logistic	50501	761	49740		FALSE	FALSE	Pyelonephritis	genitourinary
704	PRS	0.0382849	0.0410056	1.03903	0.958787	1.12598	0.350483	logistic	62541	781	61760		FALSE	FALSE	Diseases of hair and hair follicles	dermatologic
593	PRS	0.0223204	0.0239408	1.02257	0.975697	1.0717	0.351172	logistic	52110	2370	49740		FALSE	FALSE	Hematuria	genitourinary
574.3	PRS	-0.0548877	0.0588994	0.946591	0.843386	1.06243	0.351394	logistic	60867	375	60492		FALSE	FALSE	Cholecystitis without cholelithiasis	digestive
512	PRS	0.0099744	0.010715	1.01002	0.989034	1.03146	0.351916	logistic	53542	18251	35291		FALSE	FALSE	Other symptoms of respiratory system	respiratory
352	PRS	0.0437672	0.0470261	1.04474	0.952749	1.14561	0.352008	logistic	58412	592	57820		FALSE	FALSE	Disorders of other cranial nerves	neurological
187	PRS	-0.0855032	0.0919822	0.91805	0.766601	1.09942	0.352597	logistic	63891	154	63737		FALSE	FALSE	Cancer of other male genital organs	neoplasms
430.1	PRS	0.0604891	0.0653093	1.06236	0.934712	1.20743	0.354345	logistic	56334	304	56030		FALSE	FALSE	Subarachnoid hemorrhage	circulatory system
536.3	PRS	0.0527564	0.057124	1.05417	0.942512	1.17906	0.355725	logistic	57713	400	57313		FALSE	FALSE	Gastroparesis	digestive
791	PRS	0.0803637	0.087158	1.08368	0.913505	1.28556	0.356504	logistic	66168	170	65998		FALSE	FALSE	Gangrene	symptoms
722	PRS	0.0177557	0.0192683	1.01791	0.980189	1.05709	0.35679	logistic	57168	3845	53323		FALSE	FALSE	Intervertebral disc disorders	musculoskeletal
508	PRS	0.0122855	0.0133414	1.01236	0.986232	1.03918	0.357126	logistic	55715	9171	46544		FALSE	FALSE	Pulmonary collapse; interstitial and compensatory emphysema	respiratory
649	PRS	-0.0340811	0.0370787	0.966493	0.898745	1.03935	0.358014	logistic	64878	1018	63860		FALSE	FALSE	Other conditions or status of the mother complicating pregnancy, childbirth, or the puerperium	pregnancy complications
302.1	PRS	-0.0958455	0.104306	0.908604	0.740607	1.11471	0.358154	logistic	41709	120	41589		FALSE	FALSE	Decreased libido	mental disorders
507	PRS	-0.0142493	0.0155511	0.985852	0.956256	1.01636	0.359515	logistic	52876	6332	46544		FALSE	FALSE	Pleurisy; pleural effusion	respiratory
530.2	PRS	0.038451	0.0419992	1.0392	0.957081	1.12836	0.359921	logistic	42783	746	42037		FALSE	FALSE	Esophageal bleeding (varices/hemorrhage)	digestive
338.2	PRS	-0.0191041	0.0208733	0.981077	0.94175	1.02205	0.360066	logistic	55184	3186	51998		FALSE	FALSE	Chronic pain	neurological
110.1	PRS	-0.0268019	0.0293067	0.973554	0.919208	1.03111	0.360438	logistic	59061	1564	57497		FALSE	FALSE	Dermatophytosis	infectious diseases
276.4	PRS	-0.019711	0.0216	0.980482	0.939839	1.02288	0.361481	logistic	47105	2993	44112		FALSE	FALSE	Acid-base balance disorder	endocrine/metabolic
197	PRS	-0.0135775	0.0149467	0.986514	0.958033	1.01584	0.363669	logistic	56579	6815	49764		FALSE	FALSE	Chemotherapy	neoplasms
395	PRS	0.0157194	0.0173281	1.01584	0.981922	1.05094	0.36432	logistic	59259	4921	54338		FALSE	FALSE	Heart valve disorders	circulatory system
613.8	PRS	0.0554596	0.0611671	1.05703	0.937604	1.19166	0.364571	logistic	63192	350	62842		FALSE	FALSE	Other specified disorders of breast	genitourinary
803.3	PRS	-0.0564219	0.0622718	0.94514	0.836545	1.06783	0.364905	logistic	55301	337	54964		FALSE	FALSE	Fracture of clavicle or scapula	injuries & poisonings
172.1	PRS	0.0284668	0.0314835	1.02888	0.967306	1.09437	0.365899	logistic	57668	1342	56326		FALSE	FALSE	Melanomas of skin, dx or hx	neoplasms
707.2	PRS	0.0371631	0.0413252	1.03786	0.957113	1.12542	0.368501	logistic	63747	765	62982		FALSE	FALSE	Chronic ulcer of leg or foot	dermatologic
290	PRS	0.0263336	0.029307	1.02668	0.969371	1.08738	0.368896	logistic	55114	1628	53486		FALSE	FALSE	Delirium dementia and amnestic and other cognitive disorders	mental disorders
286.7	PRS	0.0270132	0.0300666	1.02738	0.968587	1.08975	0.368949	logistic	53489	1471	52018		FALSE	FALSE	Other and unspecified coagulation defects	hematopoietic
592.11	PRS	0.073536	0.0819027	1.07631	0.916683	1.26373	0.369268	logistic	49932	192	49740		FALSE	FALSE	Acute cystitis	genitourinary
381.11	PRS	-0.0295373	0.0329659	0.970895	0.910146	1.0357	0.370256	logistic	59360	1279	58081		FALSE	FALSE	Suppurative and unspecified otitis media	sense organs
366	PRS	0.0162661	0.0181796	1.0164	0.98082	1.05327	0.370923	logistic	64039	4561	59478		FALSE	FALSE	Cataract	sense organs
252.1	PRS	0.0416577	0.0465816	1.04254	0.95157	1.1422	0.371164	logistic	58057	606	57451		FALSE	FALSE	Hyperparathyroidism	endocrine/metabolic
381.1	PRS	-0.0271795	0.0304181	0.973186	0.916861	1.03297	0.371572	logistic	59582	1501	58081		FALSE	FALSE	Otitis media	sense organs
427.12	PRS	0.0267352	0.0299394	1.0271	0.968559	1.08917	0.37187	logistic	43762	1541	42221		FALSE	FALSE	Paroxysmal ventricular tachycardia	circulatory system
426.32	PRS	0.0440486	0.0493929	1.04503	0.948606	1.15126	0.372501	logistic	42763	542	42221		FALSE	FALSE	Left bundle branch block	circulatory system
334.1	PRS	-0.0964963	0.108301	0.908013	0.734353	1.12274	0.372927	logistic	51478	111	51367		FALSE	FALSE	Spinocerebellar disease	neurological
313.2	PRS	0.101268	0.114361	1.10657	0.88437	1.38461	0.37588	logistic	61592	100	61492		FALSE	FALSE	Tics and stuttering	mental disorders
241.2	PRS	-0.0298816	0.0337531	0.97056	0.90843	1.03694	0.375994	logistic	54513	1184	53329		FALSE	FALSE	Nontoxic multinodular goiter	endocrine/metabolic
930	PRS	0.0460759	0.0520723	1.04715	0.945553	1.15967	0.376241	logistic	53724	487	53237		FALSE	FALSE	Allergic reaction to food	injuries & poisonings
759	PRS	-0.0421563	0.0476509	0.95872	0.873234	1.05257	0.376323	logistic	64368	588	63780		FALSE	FALSE	Other and unspecified congenital anomalies	congenital anomalies
691	PRS	0.0771022	0.0872268	1.08015	0.910408	1.28155	0.376735	logistic	57101	170	56931		FALSE	FALSE	Congenital anomalies of skin	dermatologic
425.1	PRS	0.0214529	0.0243046	1.02168	0.974156	1.07153	0.377415	logistic	62586	2327	60259		FALSE	FALSE	Primary/intrinsic cardiomyopathies	circulatory system
440	PRS	-0.027039	0.0306354	0.973323	0.9166	1.03356	0.37745	logistic	56426	1485	54941		FALSE	FALSE	Atherosclerosis	circulatory system
860	PRS	-0.0681631	0.0773809	0.934108	0.802656	1.08709	0.378384	logistic	66213	217	65996		FALSE	FALSE	Bone marrow or stem cell transplant	neoplasms
624.9	PRS	0.0364198	0.0414355	1.03709	0.956195	1.12483	0.379428	logistic	62472	773	61699		FALSE	FALSE	stress incontinence, female	genitourinary
738.4	PRS	-0.0364026	0.0415786	0.964252	0.888788	1.04612	0.381295	logistic	58726	759	57967		FALSE	FALSE	Acquired spondylolisthesis	musculoskeletal
514	PRS	0.0209766	0.0239808	1.0212	0.97431	1.07034	0.381723	logistic	62786	2346	60440		FALSE	FALSE	Abnormal findings examination of lungs	respiratory
200	PRS	-0.0328715	0.0376392	0.967663	0.898845	1.04175	0.382482	logistic	64258	931	63327		FALSE	FALSE	Myeloproliferative disease	neoplasms
592.13	PRS	0.0757657	0.0870024	1.07871	0.909592	1.27927	0.383838	logistic	49910	170	49740		FALSE	FALSE	Chronic interstitial cystitis	genitourinary
300.9	PRS	0.0318642	0.0365922	1.03238	0.960927	1.10914	0.383868	logistic	42593	1004	41589		FALSE	FALSE	Posttraumatic stress disorder	mental disorders
573.3	PRS	-0.0662145	0.0761741	0.93593	0.806126	1.08664	0.384709	logistic	53663	226	53437		FALSE	FALSE	Hepatomegaly	digestive
736	PRS	-0.0570924	0.0657262	0.944507	0.830344	1.07437	0.385044	logistic	58270	303	57967		FALSE	FALSE	Other acquired deformities of limbs	musculoskeletal
149.9	PRS	0.0826524	0.0952337	1.08616	0.90122	1.30906	0.385455	logistic	64332	142	64190		FALSE	FALSE	Cancer of of nasal cavities	neoplasms
912	PRS	0.0808221	0.0933713	1.08418	0.902862	1.30191	0.386711	logistic	64495	149	64346		FALSE	FALSE	Insect bite	injuries & poisonings
747.12	PRS	0.0372112	0.0431213	1.03791	0.953795	1.12945	0.388169	logistic	62770	724	62046		FALSE	FALSE	Valvular heart disease/ heart chambers	congenital anomalies
384.4	PRS	-0.0604242	0.0701232	0.941365	0.82048	1.08006	0.38886	logistic	58346	265	58081		FALSE	FALSE	Perforation of tympanic membrane	sense organs
656	PRS	0.0371896	0.0432551	1.03789	0.953524	1.12972	0.389914	logistic	65641	903	64738		FALSE	FALSE	Other perinatal conditions of fetus or newborn	pregnancy complications
855	PRS	0.0499834	0.058176	1.05125	0.937966	1.17822	0.390243	logistic	57351	387	56964		FALSE	FALSE	Complication of nervous system device, implant, and graft	injuries & poisonings
200.1	PRS	-0.0691403	0.0805263	0.933196	0.796943	1.09274	0.390558	logistic	56125	200	55925		FALSE	FALSE	Polycythemia vera	neoplasms
618.2	PRS	0.0650207	0.0759625	1.06718	0.919555	1.23851	0.392021	logistic	65223	225	64998		FALSE	FALSE	Uterine/Uterovaginal prolapse	genitourinary
300.3	PRS	-0.0495075	0.0579315	0.951698	0.849546	1.06613	0.39278	logistic	41985	396	41589		FALSE	FALSE	Obsessive-compulsive disorders	mental disorders
709.7	PRS	-0.0799066	0.0935155	0.923203	0.76859	1.10892	0.392842	logistic	56260	148	56112		FALSE	FALSE	Unspecified diffuse connective tissue disease	dermatologic
722.1	PRS	-0.0309949	0.0363054	0.969481	0.902891	1.04098	0.393257	logistic	54322	999	53323		FALSE	FALSE	Displacement of intervertebral disc	musculoskeletal
591	PRS	-0.0122544	0.0143768	0.98782	0.960374	1.01605	0.394007	logistic	57209	7469	49740		FALSE	FALSE	Urinary tract infection	genitourinary
340	PRS	0.0214394	0.0252336	1.02167	0.97237	1.07347	0.395527	logistic	61193	2135	59058		FALSE	FALSE	Migraine	neurological
277.4	PRS	-0.0767291	0.0903772	0.926141	0.775794	1.10562	0.395888	logistic	63343	160	63183		FALSE	FALSE	Disorders of bilirubin excretion	endocrine/metabolic
334	PRS	0.0405745	0.0478199	1.04141	0.948235	1.14374	0.396167	logistic	51938	571	51367		FALSE	FALSE	Degenerative disease of the spinal cord	neurological
562.2	PRS	0.0400405	0.0472527	1.04085	0.948783	1.14186	0.396789	logistic	46352	587	45765		FALSE	FALSE	Diverticulitis	digestive
562	PRS	0.0195236	0.0230766	1.01972	0.974621	1.0669	0.397533	logistic	48434	2669	45765		FALSE	FALSE	Diverticulosis and diverticulitis	digestive
198.3	PRS	-0.0312282	0.0369552	0.969254	0.901531	1.04206	0.398096	logistic	50736	972	49764		FALSE	FALSE	Secondary malignant neoplasm of digestive systems	neoplasms
261.2	PRS	0.0275862	0.0326876	1.02797	0.964176	1.09599	0.398706	logistic	49265	1254	48011		FALSE	FALSE	Vitamin B-complex deficiencies	endocrine/metabolic
483	PRS	0.0207484	0.024593	1.02097	0.97292	1.07138	0.398852	logistic	53553	2238	51315		FALSE	FALSE	Acute bronchitis and bronchiolitis	respiratory
519.8	PRS	0.0600927	0.0712561	1.06193	0.923514	1.2211	0.399042	logistic	59859	256	59603		FALSE	FALSE	Other diseases of respiratory system, NEC	respiratory
287	PRS	0.0170607	0.0202982	1.01721	0.977533	1.05849	0.400625	logistic	55384	3366	52018		FALSE	FALSE	Purpura and other hemorrhagic conditions	hematopoietic
290.16	PRS	0.0844408	0.100518	1.08811	0.89353	1.32506	0.400879	logistic	53616	130	53486		FALSE	FALSE	Vascular dementia	mental disorders
366.2	PRS	0.0162897	0.0193934	1.01642	0.978513	1.0558	0.40093	logistic	63399	3921	59478		FALSE	FALSE	Senile cataract	sense organs
523.31	PRS	-0.0816187	0.0971993	0.921623	0.761756	1.11504	0.401074	logistic	61199	138	61061		FALSE	FALSE	Acute periodontitis	digestive
317.11	PRS	0.043623	0.0519742	1.04459	0.943418	1.15661	0.401289	logistic	52167	484	51683		FALSE	FALSE	Alcoholic liver damage	mental disorders
443.8	PRS	-0.0858279	0.102265	0.917752	0.751062	1.12144	0.401317	logistic	55066	125	54941		FALSE	FALSE	Other specified peripheral vascular diseases	circulatory system
726	PRS	-0.0149492	0.0178161	0.985162	0.951354	1.02017	0.401423	logistic	55757	4557	51200		FALSE	FALSE	Peripheral enthesopathies and allied syndromes	musculoskeletal
471	PRS	-0.0718196	0.0858375	0.930699	0.78658	1.10122	0.402766	logistic	47007	177	46830		FALSE	FALSE	Nasal polyps	respiratory
362.3	PRS	-0.0557122	0.0666371	0.945811	0.830007	1.07777	0.403125	logistic	60296	293	60003		FALSE	FALSE	Other nondiabetic retinopathy	sense organs
627	PRS	-0.0178644	0.0213757	0.982294	0.94199	1.02432	0.403303	logistic	58893	3346	55547		FALSE	FALSE	Menopausal and postmenopausal disorders	genitourinary
368.9	PRS	0.0525477	0.0629069	1.05395	0.931695	1.19225	0.403535	logistic	61687	328	61359		FALSE	FALSE	Subjective visual disturbances	sense organs
368.4	PRS	-0.0631282	0.0758132	0.938823	0.80919	1.08922	0.405025	logistic	61585	226	61359		FALSE	FALSE	Visual field defects	sense organs
365	PRS	-0.0251506	0.0303089	0.975163	0.91892	1.03485	0.406646	logistic	61940	1475	60465		FALSE	FALSE	Glaucoma	sense organs
290.11	PRS	0.0468532	0.0566758	1.04797	0.937788	1.17109	0.408414	logistic	53908	422	53486		FALSE	FALSE	Alzheimer's disease	mental disorders
427	PRS	-0.00936477	0.0113342	0.990679	0.968914	1.01293	0.408667	logistic	57177	14956	42221		FALSE	FALSE	Cardiac dysrhythmias	circulatory system
224	PRS	-0.0697125	0.0844107	0.932662	0.790446	1.10046	0.408876	logistic	64124	182	63942		FALSE	FALSE	Benign neoplasm of eye	neoplasms
627.21	PRS	-0.0539195	0.065422	0.947508	0.833479	1.07714	0.409837	logistic	55853	306	55547		FALSE	FALSE	Symptomatic artificial menopause	genitourinary
202.2	PRS	-0.0461119	0.0560031	0.954935	0.855664	1.06572	0.410291	logistic	63744	417	63327		FALSE	FALSE	Non-Hodgkins lymphoma	neoplasms
428	PRS	0.0128333	0.0155954	1.01292	0.982423	1.04436	0.410569	logistic	60516	6338	54178		FALSE	FALSE	Congestive heart failure; nonhypertensive	circulatory system
574.2	PRS	0.059383	0.0721968	1.06118	0.921159	1.22249	0.410784	logistic	60740	248	60492		FALSE	FALSE	Calculus of bile duct	digestive
597	PRS	0.0379453	0.0462236	1.03867	0.948709	1.13717	0.411698	logistic	60408	609	59799		FALSE	FALSE	Other disorders of urethra and urinary tract	genitourinary
153.2	PRS	0.0254576	0.0310798	1.02578	0.965162	1.09021	0.412727	logistic	56115	1378	54737		FALSE	FALSE	Colon cancer	neoplasms
296	PRS	0.0105968	0.0129535	1.01065	0.985317	1.03664	0.413318	logistic	51221	9632	41589		FALSE	FALSE	Mood disorders	mental disorders
796	PRS	0.0499903	0.0611752	1.05126	0.932475	1.18518	0.413834	logistic	59700	355	59345		FALSE	FALSE	Elevated prostate specific antigen [PSA]	genitourinary
394.2	PRS	-0.0591849	0.0726112	0.942532	0.817501	1.08669	0.415019	logistic	54584	246	54338		FALSE	FALSE	Mitral valve disease	circulatory system
500	PRS	0.0799955	0.0982411	1.08328	0.893546	1.31331	0.415486	logistic	46678	134	46544		FALSE	FALSE	Lung disease due to external agents	respiratory
384	PRS	-0.0549458	0.0679801	0.946536	0.82846	1.08144	0.418939	logistic	58363	282	58081		FALSE	FALSE	Other disorders of tympanic membrane	sense organs
457.3	PRS	0.0272162	0.033864	1.02759	0.9616	1.09811	0.421575	logistic	52326	1161	51165		FALSE	FALSE	Encounter for long-term (current) use of aspirin	circulatory system
509.8	PRS	0.0289821	0.0361226	1.02941	0.959044	1.10493	0.422365	logistic	47561	1017	46544		FALSE	FALSE	Dependence on respirator [Ventilator] or supplemental oxygen	respiratory
446	PRS	0.0409692	0.0510824	1.04182	0.942563	1.15153	0.42254	logistic	55442	501	54941		FALSE	FALSE	Polyarteritis nodosa and allied conditions	circulatory system
288	PRS	-0.0147653	0.0184179	0.985343	0.950407	1.02156	0.422736	logistic	53980	4165	49815		FALSE	FALSE	Diseases of white blood cells	hematopoietic
153	PRS	0.0217417	0.0271308	1.02198	0.969054	1.0778	0.42292	logistic	56565	1828	54737		FALSE	FALSE	Colorectal cancer	neoplasms
743.2	PRS	-0.0350471	0.0438027	0.96556	0.886122	1.05212	0.423645	logistic	55963	687	55276		FALSE	FALSE	Pathologic fracture	musculoskeletal
478	PRS	0.048071	0.0603136	1.04925	0.93226	1.18091	0.425441	logistic	47189	359	46830		FALSE	FALSE	Throat pain	respiratory
430.2	PRS	-0.0407342	0.0511569	0.960084	0.868488	1.06134	0.425881	logistic	56530	500	56030		FALSE	FALSE	Intracerebral hemorrhage	circulatory system
202	PRS	-0.0416374	0.0525006	0.959217	0.865422	1.06318	0.427728	logistic	63802	475	63327		FALSE	FALSE	Cancer of other lymphoid, histiocytic tissue	neoplasms
425	PRS	0.018336	0.0231215	1.01851	0.973379	1.06572	0.427762	logistic	62848	2589	60259		FALSE	FALSE	Cardiomyopathy	circulatory system
274	PRS	0.0209114	0.0264116	1.02113	0.969616	1.07538	0.428505	logistic	64965	1969	62996		FALSE	FALSE	Gout and other crystal arthropathies	endocrine/metabolic
274.1	PRS	0.0213066	0.0269331	1.02154	0.969008	1.07691	0.428889	logistic	64884	1888	62996		FALSE	FALSE	Gout	endocrine/metabolic
801	PRS	0.0250848	0.0317739	1.0254	0.963491	1.09129	0.429832	logistic	56279	1315	54964		FALSE	FALSE	Fracture of ankle and foot	injuries & poisonings
279.11	PRS	-0.0629084	0.0798494	0.939029	0.80299	1.09812	0.430791	logistic	61546	204	61342		FALSE	FALSE	Deficiency of humoral immunity	endocrine/metabolic
636.3	PRS	0.051129	0.0649168	1.05246	0.926716	1.19526	0.430926	logistic	63867	318	63549		FALSE	FALSE	Hemorrhage in early pregnancy	pregnancy complications
980	PRS	-0.0216738	0.0275235	0.978559	0.927169	1.0328	0.43101	logistic	64260	1760	62500		FALSE	FALSE	Encounter for long-term (current) use of antibiotics	infectious diseases
455	PRS	-0.0276128	0.0351443	0.972765	0.908014	1.04213	0.432044	logistic	52231	1066	51165		FALSE	FALSE	Hemorrhoids	circulatory system
285.2	PRS	-0.016273	0.0207117	0.983859	0.944719	1.02462	0.43205	logistic	47210	3298	43912		FALSE	FALSE	Anemia of chronic disease	hematopoietic
225.1	PRS	0.041917	0.0533974	1.04281	0.939186	1.15786	0.432453	logistic	64397	455	63942		FALSE	FALSE	Benign neoplasm of brain, cranial nerves, meninges	neoplasms
789	PRS	-0.0105664	0.0134695	0.989489	0.963708	1.01596	0.432767	logistic	57783	8423	49360		FALSE	FALSE	Nausea and vomiting	symptoms
427.7	PRS	0.0136013	0.0174045	1.01369	0.979697	1.04887	0.434518	logistic	47079	4858	42221		FALSE	FALSE	Tachycardia NOS	circulatory system
531.3	PRS	-0.064379	0.0824101	0.93765	0.797796	1.10202	0.434683	logistic	63161	191	62970		FALSE	FALSE	Duodenal ulcer	digestive
540.11	PRS	-0.0566176	0.0725786	0.944955	0.819655	1.08941	0.43534	logistic	65902	249	65653		FALSE	FALSE	Acute appendicitis	digestive
264	PRS	0.0238691	0.0309003	1.02416	0.96397	1.0881	0.439845	logistic	49826	1815	48011		FALSE	FALSE	Lack of normal physiological development	endocrine/metabolic
414	PRS	0.0190817	0.0247269	1.01926	0.971044	1.06988	0.440294	logistic	51986	2286	49700		FALSE	FALSE	Other forms of chronic heart disease	circulatory system
510.2	PRS	-0.0641066	0.0831993	0.937905	0.79678	1.10403	0.440993	logistic	56657	188	56469		FALSE	FALSE	Lung transplant	respiratory
573.5	PRS	-0.0340262	0.0442349	0.966546	0.886276	1.05409	0.441764	logistic	54109	672	53437		FALSE	FALSE	Jaundice (not of newborn)	digestive
686	PRS	0.030742	0.040126	1.03122	0.953224	1.1156	0.443595	logistic	56289	811	55478		FALSE	FALSE	Other local infections of skin and subcutaneous tissue	dermatologic
459.9	PRS	-0.0385232	0.0503783	0.962209	0.87174	1.06207	0.444463	logistic	55061	514	54547		FALSE	FALSE	Circulatory disease NEC	circulatory system
656.7	PRS	0.0809301	0.105842	1.0843	0.881156	1.33427	0.444493	logistic	64867	129	64738		FALSE	FALSE	Conditions involving the integument and temperature regulation of fetus and newborn	pregnancy complications
706.2	PRS	0.0272431	0.0356962	1.02762	0.958178	1.10209	0.445349	logistic	60958	1035	59923		FALSE	FALSE	Sebaceous cyst	dermatologic
451.2	PRS	-0.0652634	0.0856781	0.936821	0.792001	1.10812	0.446223	logistic	51341	176	51165		FALSE	FALSE	Phlebitis and thrombophlebitis of lower extremities	circulatory system
440.9	PRS	-0.0449321	0.0590628	0.956062	0.851552	1.0734	0.446805	logistic	55320	379	54941		FALSE	FALSE	Atherosclerosis of aorta	circulatory system
625	PRS	0.0275986	0.0362829	1.02798	0.957417	1.10375	0.446866	logistic	62715	1016	61699		FALSE	FALSE	Pain and other symptoms associated with female genital organs	genitourinary
362.26	PRS	0.0476939	0.0628979	1.04885	0.9272	1.18646	0.448287	logistic	60334	331	60003		FALSE	FALSE	Macular puckering of retina	sense organs
426.9	PRS	0.0185721	0.0245075	1.01875	0.970967	1.06888	0.448563	logistic	44653	2432	42221		FALSE	FALSE	Cardiac pacemaker/device in situ	circulatory system
872	PRS	-0.0814004	0.107542	0.921825	0.746632	1.13813	0.4491	logistic	59130	112	59018		FALSE	FALSE	Traumatic amputation	injuries & poisonings
287.3	PRS	0.0155907	0.0206737	1.01571	0.975378	1.05772	0.45077	logistic	55254	3236	52018		FALSE	FALSE	Thrombocytopenia	hematopoietic
442.11	PRS	0.0353602	0.0470082	1.03599	0.944806	1.13598	0.451922	logistic	55564	623	54941		FALSE	FALSE	Abdominal aortic aneurysm	circulatory system
433.12	PRS	0.0539593	0.0718211	1.05544	0.916851	1.21498	0.452471	logistic	56283	253	56030		FALSE	FALSE	Cerebral atherosclerosis	circulatory system
805	PRS	-0.0246836	0.0328697	0.975619	0.914747	1.04054	0.452681	logistic	56195	1231	54964		FALSE	FALSE	Fracture of vertebral column without mention of spinal cord injury	injuries & poisonings
287.32	PRS	-0.0365407	0.0487386	0.964119	0.876281	1.06076	0.453418	logistic	52568	550	52018		FALSE	FALSE	Secondary thrombocytopenia	hematopoietic
465.4	PRS	0.0620497	0.0828889	1.06402	0.904464	1.25171	0.454105	logistic	49786	191	49595		FALSE	FALSE	Acute laryngitis and tracheitis	respiratory
749	PRS	-0.0459035	0.0613657	0.955134	0.846893	1.07721	0.454441	logistic	65427	365	65062		FALSE	FALSE	Congenital anomalies of face and neck	congenital anomalies
535.8	PRS	-0.04436	0.0593248	0.95661	0.851601	1.07457	0.454612	logistic	57688	375	57313		FALSE	FALSE	Other specified gastritis	digestive
559	PRS	-0.0402405	0.053897	0.960558	0.864263	1.06758	0.455295	logistic	46217	452	45765		FALSE	FALSE	Ileostomy status	digestive
575.1	PRS	-0.0489792	0.0657403	0.952201	0.837084	1.08315	0.456247	logistic	60793	301	60492		FALSE	FALSE	Cholangitis	digestive
579.2	PRS	0.0305752	0.0410576	1.03105	0.951327	1.11745	0.456459	logistic	53761	782	52979		FALSE	FALSE	Splenomegaly	digestive
389	PRS	-0.0150206	0.0201877	0.985092	0.946875	1.02485	0.456847	logistic	62064	3388	58676		FALSE	FALSE	Hearing loss	sense organs
401.22	PRS	0.0174168	0.0234127	1.01757	0.971929	1.06535	0.456934	logistic	38275	2923	35352		FALSE	FALSE	Hypertensive chronic kidney disease	circulatory system
295	PRS	-0.0306065	0.0412616	0.969857	0.89451	1.05155	0.458228	logistic	42361	772	41589		FALSE	FALSE	Schizophrenia and other psychotic disorders	mental disorders
958.2	PRS	0.059012	0.0795849	1.06079	0.907579	1.23986	0.458392	logistic	64959	204	64755		FALSE	FALSE	Traumatic and surgical subcutaneous emphysema	injuries & poisonings
592	PRS	0.0326647	0.0442068	1.0332	0.94745	1.12672	0.459964	logistic	50407	667	49740		FALSE	FALSE	Cystitis and urethritis	genitourinary
362.27	PRS	0.0682963	0.092481	1.07068	0.893181	1.28346	0.460216	logistic	60155	152	60003		FALSE	FALSE	Drusen (degenerative) of retina	sense organs
276.6	PRS	0.0175711	0.0238674	1.01773	0.971213	1.06647	0.461612	logistic	46544	2432	44112		FALSE	FALSE	Fluid overload	endocrine/metabolic
772.3	PRS	0.0168717	0.0229572	1.01701	0.972267	1.06382	0.462387	logistic	60779	2569	58210		FALSE	FALSE	Muscle weakness	symptoms
496.2	PRS	0.0248924	0.0338836	1.0252	0.959331	1.0956	0.462557	logistic	53573	1162	52411		FALSE	FALSE	Chronic bronchitis	respiratory
656.26	PRS	0.0651028	0.0887287	1.06727	0.896905	1.26999	0.463114	logistic	64933	195	64738		FALSE	FALSE	Transitory tachypnea or apnea of newborn	pregnancy complications
610.1	PRS	-0.0296657	0.0405061	0.97077	0.896679	1.05098	0.463939	logistic	60620	814	59806		FALSE	FALSE	Cystic mastopathy	genitourinary
242.2	PRS	-0.0771384	0.105359	0.925762	0.753036	1.13811	0.464079	logistic	53446	117	53329		FALSE	FALSE	Toxic multinodular goiter	endocrine/metabolic
8	PRS	0.026392	0.0360497	1.02674	0.9567	1.10191	0.464108	logistic	64489	1015	63474		FALSE	FALSE	Intestinal infection	infectious diseases
593.2	PRS	0.0407753	0.0559926	1.04162	0.933355	1.16244	0.466474	logistic	50153	413	49740		FALSE	FALSE	Microscopic hematuria	genitourinary
375	PRS	-0.0659755	0.0910195	0.936154	0.783195	1.11899	0.468544	logistic	57926	158	57768		FALSE	FALSE	Disorders of lacrimal system	sense organs
709.5	PRS	0.0758453	0.104832	1.0788	0.878424	1.32487	0.469378	logistic	56229	117	56112		FALSE	FALSE	Dermatomyositis	dermatologic
196	PRS	-0.0214134	0.0296571	0.978814	0.92354	1.0374	0.470276	logistic	51292	1528	49764		FALSE	FALSE	Radiotherapy	neoplasms
655	PRS	-0.0216608	0.0300177	0.978572	0.922659	1.03787	0.47054	logistic	65194	1605	63589		FALSE	FALSE	Known or suspected fetal abnormality affecting management of mother	pregnancy complications
575	PRS	-0.0238521	0.0331443	0.97643	0.915015	1.04197	0.471744	logistic	61697	1205	60492		FALSE	FALSE	Other biliary tract disease	digestive
189.2	PRS	0.0296439	0.0413456	1.03009	0.949905	1.11704	0.473388	logistic	64886	779	64107		FALSE	FALSE	Cancer of bladder	neoplasms
442.8	PRS	-0.0721493	0.100846	0.930392	0.763526	1.13373	0.474339	logistic	55069	128	54941		FALSE	FALSE	Aneurysm of other specified artery	circulatory system
750.21	PRS	0.0634246	0.0887946	1.06548	0.895285	1.26803	0.475051	logistic	62648	168	62480		FALSE	FALSE	Congenital anomalies of intestine	congenital anomalies
433.1	PRS	0.0203532	0.0286196	1.02056	0.96489	1.07945	0.476983	logistic	57737	1707	56030		FALSE	FALSE	Occlusion and stenosis of precerebral arteries	circulatory system
595	PRS	-0.0230073	0.0324144	0.977255	0.917099	1.04136	0.477836	logistic	61795	1260	60535		FALSE	FALSE	Hydronephrosis	genitourinary
170.2	PRS	-0.0341478	0.0481555	0.966429	0.879385	1.06209	0.478254	logistic	65333	564	64769		FALSE	FALSE	Cancer of connective tissue	neoplasms
317.1	PRS	0.0255045	0.0359888	1.02583	0.955965	1.10081	0.478524	logistic	52708	1025	51683		FALSE	FALSE	Alcoholism	mental disorders
276.12	PRS	-0.0145517	0.020693	0.985554	0.946381	1.02635	0.48192	logistic	47414	3302	44112		FALSE	FALSE	Hyposmolality and/or hyponatremia	endocrine/metabolic
562.1	PRS	0.0170932	0.0243093	1.01724	0.969909	1.06688	0.481959	logistic	48149	2384	45765		FALSE	FALSE	Diverticulosis	digestive
947	PRS	-0.0388273	0.0552925	0.961917	0.863121	1.07202	0.482544	logistic	53665	428	53237		FALSE	FALSE	Urticaria	dermatologic
523.3	PRS	-0.0573178	0.0816381	0.944294	0.804666	1.10815	0.482619	logistic	61256	195	61061		FALSE	FALSE	Periodontitis (acute or chronic)	digestive
946	PRS	0.058729	0.0837072	1.06049	0.900021	1.24956	0.482928	logistic	53422	185	53237		FALSE	FALSE	Anaphylactic shock NOS	injuries & poisonings
90	PRS	-0.0610809	0.0872252	0.940747	0.792913	1.11614	0.483761	logistic	66104	171	65933		FALSE	FALSE	Sexually transmitted infections (not HIV or hepatitis)	infectious diseases
755.6	PRS	0.0619004	0.0884424	1.06386	0.894539	1.26522	0.483993	logistic	64257	172	64085		FALSE	FALSE	Other congenital anomalies of lower limb, including pelvic girdle	congenital anomalies
277.5	PRS	-0.0660614	0.0944204	0.936073	0.777925	1.12637	0.484145	logistic	63329	146	63183		FALSE	FALSE	Other disorders of lipoid metabolism	endocrine/metabolic
635.2	PRS	-0.0570549	0.0815536	0.944542	0.80501	1.10826	0.484177	logistic	63750	201	63549		FALSE	FALSE	Antepartum hemorrhage, abruptio placentae, and placenta previa	pregnancy complications
764	PRS	0.0257725	0.0368777	1.02611	0.954557	1.10302	0.484636	logistic	59993	971	59022		FALSE	FALSE	Sciatica	symptoms
990	PRS	0.0243676	0.0348759	1.02467	0.956964	1.09716	0.484743	logistic	59388	1086	58302		FALSE	FALSE	Effects radiation NOS	injuries & poisonings
960.2	PRS	0.026718	0.0384153	1.02708	0.952585	1.1074	0.486739	logistic	52357	892	51465		FALSE	FALSE	Allergy/adverse effect of penicillin	injuries & poisonings
586	PRS	0.0131635	0.0189827	1.01325	0.976244	1.05166	0.488029	logistic	54223	3963	50260		FALSE	FALSE	Other disorders of the kidney and ureters	genitourinary
275.6	PRS	0.0288512	0.0416265	1.02927	0.94863	1.11677	0.488249	logistic	59872	756	59116		FALSE	FALSE	Hypercalcemia	endocrine/metabolic
695.7	PRS	-0.0579801	0.0837048	0.943669	0.800882	1.11191	0.488515	logistic	57115	184	56931		FALSE	FALSE	Prurigo and Lichen	dermatologic
153.3	PRS	0.0257285	0.0371449	1.02606	0.954015	1.10355	0.488527	logistic	55690	953	54737		FALSE	FALSE	Malignant neoplasm of rectum, rectosigmoid junction, and anus	neoplasms
472	PRS	-0.0205843	0.029868	0.979626	0.923924	1.03869	0.490712	logistic	48339	1509	46830		FALSE	FALSE	Chronic pharyngitis and nasopharyngitis	respiratory
798.1	PRS	0.0362929	0.0526835	1.03696	0.935226	1.14976	0.490895	logistic	40881	470	40411		FALSE	FALSE	Chronic fatigue syndrome	symptoms
614.52	PRS	-0.0336835	0.0489043	0.966878	0.878503	1.06414	0.490972	logistic	62930	553	62377		FALSE	FALSE	Vaginitis and vulvovaginitis	genitourinary
261	PRS	-0.0115529	0.0167885	0.988514	0.956515	1.02158	0.491364	logistic	53228	5217	48011		FALSE	FALSE	Vitamin deficiency	endocrine/metabolic
433.6	PRS	-0.0320198	0.046683	0.968487	0.883805	1.06128	0.492778	logistic	56633	603	56030		FALSE	FALSE	Acute, but ill-defined cerebrovascular disease	circulatory system
369.2	PRS	0.068063	0.0994878	1.07043	0.880793	1.3009	0.49389	logistic	57885	131	57754		FALSE	FALSE	Eye infection, viral	sense organs
598	PRS	0.0513241	0.0750883	1.05266	0.908601	1.21957	0.494281	logistic	65677	230	65447		FALSE	FALSE	Abnormal findings on examination of urine	genitourinary
446.9	PRS	0.0535974	0.0785671	1.05506	0.904481	1.23071	0.495121	logistic	55152	211	54941		FALSE	FALSE	Arteritis NOS	circulatory system
327.4	PRS	-0.0145648	0.0213573	0.985541	0.945137	1.02767	0.495264	logistic	54099	3024	51075		FALSE	FALSE	Insomnia	neurological
756	PRS	0.0429206	0.0629618	1.04386	0.922669	1.18096	0.495433	logistic	64422	337	64085		FALSE	FALSE	Other congenital musculoskeletal anomalies	congenital anomalies
720.1	PRS	0.0185798	0.0272996	1.01875	0.965676	1.07475	0.496131	logistic	55165	1842	53323		FALSE	FALSE	Spinal stenosis of lumbar region	musculoskeletal
721.1	PRS	-0.015233	0.0224538	0.984882	0.942478	1.02919	0.497509	logistic	56094	2771	53323		FALSE	FALSE	Spondylosis without myelopathy	musculoskeletal
53.1	PRS	-0.0703866	0.103861	0.932033	0.760366	1.14246	0.497964	logistic	54390	120	54270		FALSE	FALSE	Herpes zoster with nervous system complications	infectious diseases
614.5	PRS	-0.0300039	0.0443044	0.970442	0.889727	1.05848	0.498265	logistic	63053	676	62377		FALSE	FALSE	Inflammatory disease of cervix, vagina, and vulva	genitourinary
800.3	PRS	0.031283	0.0462902	1.03178	0.942287	1.12977	0.499166	logistic	55575	611	54964		FALSE	FALSE	Fracture of tibia and fibula	injuries & poisonings
497	PRS	0.0382543	0.0566795	1.039	0.929752	1.16107	0.499725	logistic	52816	405	52411		FALSE	FALSE	Bronchitis	respiratory
573.4	PRS	0.0427695	0.0634637	1.0437	0.921623	1.18194	0.500361	logistic	53760	323	53437		FALSE	FALSE	Acute and subacute necrosis of liver	digestive
740.9	PRS	0.0124434	0.0184806	1.01252	0.976502	1.04987	0.500742	logistic	56667	4519	52148		FALSE	FALSE	Osteoarthrosis NOS	musculoskeletal
611	PRS	-0.016208	0.0241383	0.983923	0.938456	1.03159	0.501924	logistic	62220	2414	59806		FALSE	FALSE	Abnormal findings on mammogram or breast exam	genitourinary
724.2	PRS	-0.0626153	0.0933587	0.939305	0.782236	1.12791	0.502414	logistic	53471	148	53323		FALSE	FALSE	Disorders of coccyx	musculoskeletal
420.3	PRS	0.0399671	0.0597363	1.04078	0.925782	1.17005	0.503458	logistic	60624	365	60259		FALSE	FALSE	Endocarditis	circulatory system
741	PRS	-0.0133755	0.0200576	0.986714	0.948676	1.02628	0.504865	logistic	59296	3449	55847		FALSE	FALSE	Symptoms and disorders of the joints	musculoskeletal
792	PRS	-0.0239624	0.0359815	0.976322	0.90984	1.04766	0.505434	logistic	59496	1043	58453		FALSE	FALSE	Abnormal Papanicolaou smear of cervix and cervical HPV	genitourinary
571.81	PRS	0.0245596	0.0369637	1.02486	0.953239	1.10187	0.506419	logistic	54400	963	53437		FALSE	FALSE	Portal hypertension	digestive
270.3	PRS	-0.030215	0.0455294	0.970237	0.887406	1.0608	0.506923	logistic	63098	632	62466		FALSE	FALSE	Disorders of plasma protein metabolism	endocrine/metabolic
290.2	PRS	0.0319526	0.0482778	1.03247	0.939252	1.13494	0.508068	logistic	54047	561	53486		FALSE	FALSE	Delirium due to conditions classified elsewhere	mental disorders
189.21	PRS	0.0273712	0.04145	1.02775	0.947554	1.11473	0.509034	logistic	64882	775	64107		FALSE	FALSE	Malignant neoplasm of bladder	neoplasms
792.1	PRS	-0.0244141	0.0371212	0.975882	0.9074	1.04953	0.51074	logistic	59431	978	58453		FALSE	FALSE	Papanicolaou smear of cervix or vagina with atypical squamous cells	genitourinary
509	PRS	0.0100816	0.0153355	1.01013	0.980222	1.04096	0.51092	logistic	53011	6467	46544		FALSE	FALSE	Respiratory failure, insufficiency, arrest	respiratory
172.2	PRS	-0.013562	0.0206926	0.98653	0.947319	1.02736	0.51221	logistic	59737	3411	56326		FALSE	FALSE	Other non-epithelial cancer of skin	neoplasms
78	PRS	0.0232793	0.0357294	1.02355	0.954326	1.0978	0.514696	logistic	55311	1041	54270		FALSE	FALSE	Viral warts & HPV	infectious diseases
110	PRS	-0.0186388	0.0286097	0.981534	0.928009	1.03815	0.514734	logistic	59139	1642	57497		FALSE	FALSE	Dermatophytosis / Dermatomycosis	infectious diseases
429.1	PRS	0.0292445	0.044939	1.02968	0.942861	1.12448	0.515202	logistic	54832	654	54178		FALSE	FALSE	Heart transplant/surgery	circulatory system
550.1	PRS	0.0254627	0.0391736	1.02579	0.949977	1.10765	0.515695	logistic	59104	865	58239		FALSE	FALSE	Inguinal hernia	digestive
358	PRS	-0.0499268	0.0768695	0.951299	0.818247	1.10599	0.516015	logistic	59796	219	59577		FALSE	FALSE	Myoneural disorders	neurological
389.4	PRS	0.027402	0.0423415	1.02778	0.945929	1.11671	0.517524	logistic	59409	733	58676		FALSE	FALSE	Tinnitus	sense organs
253.5	PRS	0.055119	0.0851761	1.05667	0.8942	1.24865	0.517555	logistic	57635	184	57451		FALSE	FALSE	Pituitary dwarfism	endocrine/metabolic
380.1	PRS	0.0369352	0.0574514	1.03763	0.927123	1.1613	0.520292	logistic	62408	394	62014		FALSE	FALSE	Otitis externa	sense organs
770	PRS	0.0136102	0.0212016	1.0137	0.972442	1.05672	0.52091	logistic	62997	3089	59908		FALSE	FALSE	Myalgia and myositis unspecified	symptoms
858	PRS	0.0274419	0.0428197	1.02782	0.945081	1.11781	0.521606	logistic	57676	712	56964		FALSE	FALSE	Complication of internal orthopedic device	injuries & poisonings
572	PRS	0.0156226	0.0244385	1.01575	0.968239	1.06558	0.522653	logistic	55695	2258	53437		FALSE	FALSE	Ascites (non malignant)	digestive
8.6	PRS	-0.0501274	0.0784284	0.951108	0.815587	1.10915	0.522727	logistic	63689	215	63474		FALSE	FALSE	Viral Enteritis	infectious diseases
715.1	PRS	0.0324949	0.050882	1.03303	0.934977	1.14136	0.523062	logistic	56933	504	56429		FALSE	FALSE	Sacroiliitis NEC	musculoskeletal
370.1	PRS	0.0638909	0.100044	1.06598	0.87617	1.2969	0.523065	logistic	57884	130	57754		FALSE	FALSE	Corneal ulcer	sense organs
586.4	PRS	0.0320372	0.050529	1.03256	0.935195	1.14005	0.526058	logistic	50775	515	50260		FALSE	FALSE	Stricture/obstruction of ureter	genitourinary
464	PRS	-0.0134545	0.0212567	0.986636	0.946374	1.02861	0.526762	logistic	52661	3066	49595		FALSE	FALSE	Acute sinusitis	respiratory
733.8	PRS	-0.0334221	0.0528328	0.96713	0.871993	1.07265	0.526995	logistic	55018	468	54550		FALSE	FALSE	Malunion and nonunion of fracture	musculoskeletal
313.1	PRS	0.0230936	0.0365259	1.02336	0.95266	1.09931	0.527221	logistic	62524	1032	61492		FALSE	FALSE	Attention deficit hyperactivity disorder	mental disorders
363	PRS	-0.0543361	0.0859424	0.947114	0.800288	1.12088	0.527231	logistic	60641	176	60465		FALSE	FALSE	Chorioretinal inflammations, scars, and other disorders of choroid	sense organs
215	PRS	-0.0671284	0.106343	0.935075	0.759146	1.15178	0.527882	logistic	64740	115	64625		FALSE	FALSE	Other benign neoplasm of connective and other soft tissue	neoplasms
513.31	PRS	-0.0555878	0.0881837	0.945929	0.795784	1.1244	0.528457	logistic	61417	170	61247		FALSE	FALSE	Apnea	respiratory
426.8	PRS	0.0590903	0.0937893	1.06087	0.882729	1.27496	0.528673	logistic	42368	147	42221		FALSE	FALSE	Other cardiac conduction disorders	circulatory system
596.1	PRS	0.0578333	0.0918287	1.05954	0.885015	1.26848	0.528828	logistic	59952	153	59799		FALSE	FALSE	Bladder neck obstruction	genitourinary
117.4	PRS	-0.0695433	0.110446	0.93282	0.75125	1.15827	0.528917	logistic	57603	106	57497		FALSE	FALSE	Aspergillosis	infectious diseases
495.2	PRS	-0.0273992	0.0435146	0.972973	0.89343	1.0596	0.52892	logistic	53108	697	52411		FALSE	FALSE	Asthma with exacerbation	respiratory
523	PRS	0.0282689	0.0449013	1.02867	0.942012	1.12331	0.52897	logistic	61712	651	61061		FALSE	FALSE	Gingival and periodontal diseases	digestive
450	PRS	0.025237	0.0401212	1.02556	0.948	1.10946	0.529336	logistic	65685	813	64872		FALSE	FALSE	Noninfectious disorders of lymphatic channels	circulatory system
560.2	PRS	0.0711877	0.113461	1.07378	0.85968	1.34121	0.530382	logistic	45867	102	45765		FALSE	FALSE	Impaction of intestine	digestive
735	PRS	0.018604	0.0298539	1.01878	0.960876	1.08017	0.533174	logistic	59454	1487	57967		FALSE	FALSE	Acquired foot deformities	musculoskeletal
379	PRS	0.0170862	0.0274759	1.01723	0.963901	1.07352	0.534033	logistic	59563	1795	57768		FALSE	FALSE	Other disorders of eye	sense organs
81	PRS	0.0194737	0.0313805	1.01966	0.958839	1.08435	0.534884	logistic	63107	1341	61766		FALSE	FALSE	Infection/inflammation of internal prosthetic device; implant; and graft	infectious diseases
594.1	PRS	-0.0160887	0.025972	0.98404	0.935201	1.03543	0.535612	logistic	62523	1988	60535		FALSE	FALSE	Calculus of kidney	genitourinary
619.1	PRS	0.0546893	0.0883063	1.05621	0.888349	1.2558	0.535709	logistic	62767	167	62600		FALSE	FALSE	Noninflammatory disorders of ovary, fallopian tube, and broad ligament	genitourinary
289.4	PRS	0.0149541	0.0241602	1.01507	0.968119	1.06429	0.535946	logistic	52136	2321	49815		FALSE	FALSE	Lymphadenitis	hematopoietic
250.7	PRS	0.0280688	0.0455	1.02847	0.940718	1.1244	0.537304	logistic	60635	632	60003		FALSE	FALSE	Diabetic retinopathy	endocrine/metabolic
979	PRS	-0.0199205	0.0322977	0.980277	0.920145	1.04434	0.537381	logistic	52740	1275	51465		FALSE	FALSE	Adverse drug events and drug allergies	injuries & poisonings
622	PRS	-0.0444543	0.0723576	0.956519	0.830045	1.10226	0.538972	logistic	65348	249	65099		FALSE	FALSE	Polyp of female genital organs	genitourinary
530.5	PRS	0.0504373	0.0821478	1.05173	0.895322	1.23546	0.539227	logistic	42230	193	42037		FALSE	FALSE	Disorders of esophageal motility	digestive
312	PRS	0.0341258	0.0556287	1.03471	0.92783	1.15391	0.539574	logistic	61922	430	61492		FALSE	FALSE	Conduct disorders	mental disorders
840.3	PRS	-0.0308086	0.0504444	0.969661	0.878377	1.07043	0.541369	logistic	58925	514	58411		FALSE	FALSE	Joint/ligament sprain	injuries & poisonings
530.3	PRS	0.0295719	0.0484642	1.03001	0.936676	1.13265	0.541742	logistic	42597	560	42037		FALSE	FALSE	Stricture and stenosis of esophagus	digestive
253.2	PRS	-0.0467364	0.0765945	0.954339	0.821304	1.10892	0.541743	logistic	57676	225	57451		FALSE	FALSE	Pituitary hypofunction	endocrine/metabolic
426	PRS	0.0119472	0.019596	1.01202	0.973886	1.05164	0.542076	logistic	46158	3937	42221		FALSE	FALSE	Cardiac conduction disorders	circulatory system
939	PRS	0.0149303	0.0244946	1.01504	0.967462	1.06496	0.54217	logistic	55493	2256	53237		FALSE	FALSE	Atopic/contact dermatitis due to other or unspecified	dermatologic
286.8	PRS	-0.0329414	0.0542008	0.967595	0.870076	1.07604	0.543343	logistic	52462	444	52018		FALSE	FALSE	Hypercoagulable state	hematopoietic
681.6	PRS	0.0386384	0.0638508	1.03939	0.917127	1.17796	0.54509	logistic	55794	316	55478		FALSE	FALSE	Cellulitis and abscess of foot, toe	dermatologic
362.2	PRS	0.0220584	0.0365194	1.0223	0.951686	1.09816	0.545832	logistic	61029	1026	60003		FALSE	FALSE	Degeneration of macula and posterior pole of retina	sense organs
313	PRS	0.0186625	0.0309003	1.01884	0.958964	1.08245	0.545871	logistic	62998	1506	61492		FALSE	FALSE	Pervasive developmental disorders	mental disorders
721.2	PRS	-0.0357245	0.0591678	0.964906	0.859252	1.08355	0.545988	logistic	53696	373	53323		FALSE	FALSE	Spondylosis with myelopathy	musculoskeletal
185	PRS	0.0182257	0.030189	1.01839	0.959882	1.08047	0.546029	logistic	61034	1689	59345		FALSE	FALSE	Cancer of prostate	neoplasms
429	PRS	-0.0222536	0.0368613	0.977992	0.909826	1.05127	0.546035	logistic	55153	975	54178		FALSE	FALSE	Ill-defined descriptions and complications of heart disease	circulatory system
853	PRS	0.0433725	0.0718625	1.04433	0.907122	1.20228	0.546144	logistic	57216	252	56964		FALSE	FALSE	Complication of colostomy or enterostomy	injuries & poisonings
198	PRS	-0.00956643	0.015878	0.990479	0.960129	1.02179	0.546844	logistic	55750	5986	49764		FALSE	FALSE	Secondary malignant neoplasm	neoplasms
157	PRS	-0.0279782	0.0465539	0.97241	0.887609	1.06531	0.547851	logistic	58824	603	58221		FALSE	FALSE	Pancreatic cancer	neoplasms
788	PRS	-0.0118735	0.0197734	0.988197	0.950631	1.02725	0.548187	logistic	63217	3539	59678		FALSE	FALSE	Syncope and collapse	symptoms
961.1	PRS	-0.0281652	0.0471236	0.972228	0.886453	1.0663	0.550049	logistic	52055	590	51465		FALSE	FALSE	Poisoning/allergy of sulfonamides	injuries & poisonings
516.1	PRS	0.0278896	0.0466885	1.02828	0.938362	1.12682	0.55027	logistic	65580	599	64981		FALSE	FALSE	Hemoptysis	respiratory
473	PRS	-0.0164335	0.0277588	0.983701	0.93161	1.0387	0.553845	logistic	48573	1743	46830		FALSE	FALSE	Diseases of the larynx and vocal cords	respiratory
275.5	PRS	-0.0180388	0.0304748	0.982123	0.925178	1.04257	0.553901	logistic	60546	1430	59116		FALSE	FALSE	Disorders of calcium/phosphorus metabolism	endocrine/metabolic
225	PRS	0.0302119	0.0511299	1.03067	0.932391	1.13931	0.554597	logistic	64439	497	63942		FALSE	FALSE	Benign neoplasm of brain and other parts of nervous system	neoplasms
272.11	PRS	0.0101255	0.0171932	1.01018	0.976702	1.0448	0.555914	logistic	48989	5725	43264		FALSE	FALSE	Hypercholesterolemia	endocrine/metabolic
771.2	PRS	-0.0522774	0.0892731	0.949066	0.796719	1.13054	0.558151	logistic	58755	162	58593		FALSE	FALSE	Cramp of limb	symptoms
290.1	PRS	0.0215329	0.0368042	1.02177	0.950656	1.0982	0.558502	logistic	54549	1063	53486		FALSE	FALSE	Dementias	mental disorders
174.2	PRS	-0.0395843	0.0677061	0.961189	0.841737	1.09759	0.558784	logistic	59323	284	59039		FALSE	FALSE	Breast cancer [male]	neoplasms
599.9	PRS	-0.0196671	0.033677	0.980525	0.917893	1.04743	0.559226	logistic	50692	1182	49510		FALSE	FALSE	Other abnormality of urination	genitourinary
724.1	PRS	-0.0537201	0.0920483	0.947697	0.791255	1.13507	0.559484	logistic	53475	152	53323		FALSE	FALSE	Disorders of sacrum	musculoskeletal
522	PRS	-0.0607359	0.104514	0.941072	0.766758	1.15501	0.561157	logistic	61180	119	61061		FALSE	FALSE	Diseases of pulp and periapical tissues	digestive
707.1	PRS	-0.0252147	0.0434807	0.975101	0.895443	1.06184	0.561979	logistic	63673	691	62982		FALSE	FALSE	Decubitus ulcer	dermatologic
345.12	PRS	0.0214411	0.0370004	1.02167	0.950203	1.09852	0.562263	logistic	52342	975	51367		FALSE	FALSE	Partial epilepsy	neurological
149	PRS	-0.0202066	0.0348788	0.979996	0.91524	1.04933	0.562362	logistic	65280	1090	64190		FALSE	FALSE	Cancer of larynx, pharynx, nasal cavities	neoplasms
38.1	PRS	-0.0259869	0.0450983	0.974348	0.891919	1.06439	0.564461	logistic	56108	646	55462		FALSE	FALSE	Gram negative septicemia	infectious diseases
454	PRS	-0.0269032	0.0467751	0.973455	0.888179	1.06692	0.565183	logistic	51760	595	51165		FALSE	FALSE	Varicose veins	circulatory system
528	PRS	0.0196815	0.0342354	1.01988	0.953687	1.09066	0.565367	logistic	63163	1122	62041		FALSE	FALSE	Diseases of the oral soft tissues, excluding lesions specific for gingiva and tongue	digestive
803.2	PRS	0.0202344	0.035212	1.02044	0.95239	1.09335	0.565531	logistic	56032	1068	54964		FALSE	FALSE	Fracture of radius and ulna	injuries & poisonings
378.5	PRS	-0.0574177	0.100105	0.9442	0.775985	1.14888	0.566254	logistic	57898	130	57768		FALSE	FALSE	Paralytic strabismus	sense organs
159.2	PRS	-0.0420467	0.07335	0.958825	0.830429	1.10707	0.566486	logistic	58462	241	58221		FALSE	FALSE	Malignant neoplasm of small intestine, including duodenum	neoplasms
585.3	PRS	0.0101728	0.0177921	1.01022	0.975603	1.04608	0.567486	logistic	54997	4737	50260		FALSE	FALSE	Chronic renal failure [CKD]	genitourinary
646	PRS	-0.0378447	0.0662648	0.962863	0.845587	1.0964	0.567923	logistic	65772	305	65467		FALSE	FALSE	Other complications of pregnancy NEC	pregnancy complications
611.11	PRS	-0.0302919	0.0531742	0.970162	0.874141	1.07673	0.5689	logistic	60273	467	59806		FALSE	FALSE	Mammographic microcalcification	genitourinary
771.1	PRS	-0.0162824	0.0286478	0.983849	0.930129	1.04067	0.569788	logistic	60215	1622	58593		FALSE	FALSE	Swelling of limb	symptoms
427.41	PRS	0.0426555	0.0753958	1.04358	0.900216	1.20977	0.571561	logistic	42448	227	42221		FALSE	FALSE	Ventricular fibrillation and flutter	circulatory system
585.33	PRS	-0.013184	0.0233752	0.986903	0.942707	1.03317	0.572744	logistic	52850	2590	50260		FALSE	FALSE	Chronic Kidney Disease, Stage III	genitourinary
681.5	PRS	0.0174308	0.0309273	1.01758	0.957733	1.08117	0.573022	logistic	56862	1384	55478		FALSE	FALSE	Cellulitis and abscess of leg, except foot	dermatologic
208	PRS	-0.0128054	0.0227453	0.987276	0.944229	1.03229	0.573439	logistic	59647	2685	56962		FALSE	FALSE	Benign neoplasm of colon	neoplasms
712	PRS	0.0519997	0.0926323	1.05338	0.878482	1.26309	0.574555	logistic	55111	150	54961		FALSE	FALSE	Infective connective tissue disorders	musculoskeletal
457.2	PRS	-0.031445	0.0560357	0.969044	0.86825	1.08154	0.574688	logistic	51578	413	51165		FALSE	FALSE	Encounter for long-term (current) use of antiplatelets/antithrombotics	circulatory system
509.2	PRS	-0.015713	0.0281055	0.98441	0.931648	1.04016	0.576113	logistic	48270	1726	46544		FALSE	FALSE	Respiratory insufficiency	respiratory
296.22	PRS	0.0105531	0.0188936	1.01061	0.973869	1.04873	0.576466	logistic	45597	4008	41589		FALSE	FALSE	Major depressive disorder	mental disorders
965.1	PRS	0.0255554	0.045855	1.02588	0.937704	1.12236	0.577317	logistic	52087	622	51465		FALSE	FALSE	Opiates and related narcotics causing adverse effects in therapeutic use	injuries & poisonings
610	PRS	-0.0203461	0.0366987	0.979859	0.911854	1.05294	0.579299	logistic	60804	998	59806		FALSE	FALSE	Benign mammary dysplasias	genitourinary
244.1	PRS	-0.0171434	0.0309617	0.983003	0.925123	1.0445	0.579787	logistic	54729	1400	53329		FALSE	FALSE	Secondary hypothyroidism	endocrine/metabolic
568	PRS	0.0250705	0.0453026	1.02539	0.938265	1.1206	0.579989	logistic	55923	637	55286		FALSE	FALSE	Other disorders of peritoneum	digestive
510	PRS	0.00988783	0.0179163	1.00994	0.975087	1.04603	0.581023	logistic	60861	4392	56469		FALSE	FALSE	Other diseases of lung	respiratory
374	PRS	0.0185264	0.0336268	1.0187	0.953723	1.0881	0.581673	logistic	58932	1178	57754		FALSE	FALSE	Other disorders of eyelids	sense organs
292.4	PRS	0.0108372	0.0198459	1.0109	0.972329	1.05099	0.585019	logistic	57038	3552	53486		FALSE	FALSE	Altered mental status	mental disorders
755.61	PRS	0.0499188	0.0914448	1.05119	0.878699	1.25753	0.585141	logistic	64246	161	64085		FALSE	FALSE	Congenital hip dysplasia and deformity	congenital anomalies
70.2	PRS	0.0446101	0.0819217	1.04562	0.890514	1.22774	0.586066	logistic	54464	194	54270		FALSE	FALSE	Viral hepatitis B	infectious diseases
276.13	PRS	-0.0123449	0.0227064	0.987731	0.944736	1.03268	0.586665	logistic	46833	2721	44112		FALSE	FALSE	Hyperpotassemia	endocrine/metabolic
610.3	PRS	-0.0593859	0.109609	0.942343	0.760165	1.16818	0.587959	logistic	59914	108	59806		FALSE	FALSE	Fibrosclerosis of breast	genitourinary
415	PRS	-0.0111032	0.0205553	0.988958	0.949907	1.02962	0.589085	logistic	57778	3286	54492		FALSE	FALSE	Pulmonary heart disease	circulatory system
836	PRS	0.0545927	0.101122	1.05611	0.866229	1.28761	0.589286	logistic	61871	126	61745		FALSE	FALSE	Traumatic arthropathy	injuries & poisonings
721	PRS	-0.0117344	0.0218212	0.988334	0.946955	1.03152	0.590747	logistic	56270	2947	53323		FALSE	FALSE	Spondylosis and allied disorders	musculoskeletal
293	PRS	0.0466341	0.0871554	1.04774	0.883212	1.24291	0.592603	logistic	62026	171	61855		FALSE	FALSE	Symptoms involving head and neck	mental disorders
285	PRS	0.0063564	0.0118844	1.00638	0.983206	1.03009	0.592753	logistic	56213	12301	43912		FALSE	FALSE	Other anemias	hematopoietic
427.21	PRS	-0.00932422	0.0174498	0.990719	0.957408	1.02519	0.593102	logistic	48258	6037	42221		FALSE	FALSE	Atrial fibrillation	circulatory system
295.2	PRS	-0.0460619	0.0862431	0.954983	0.806462	1.13086	0.593277	logistic	41764	175	41589		FALSE	FALSE	Paranoid disorders	mental disorders
427.6	PRS	0.0205119	0.0386581	1.02072	0.946241	1.10107	0.595697	logistic	43107	886	42221		FALSE	FALSE	Premature beats	circulatory system
526.41	PRS	-0.0534432	0.100829	0.94796	0.777969	1.15509	0.596086	logistic	61189	128	61061		FALSE	FALSE	Temporomandibular joint disorder, unspecified	digestive
599.1	PRS	0.0390896	0.0742323	1.03986	0.89906	1.20272	0.598482	logistic	49744	234	49510		FALSE	FALSE	Urinary obstruction	genitourinary
348.7	PRS	0.0423473	0.0804645	1.04326	0.891043	1.22147	0.598689	logistic	51567	200	51367		FALSE	FALSE	Coma	neurological
149.4	PRS	-0.0312803	0.0595486	0.969204	0.862435	1.08919	0.599381	logistic	64557	367	64190		FALSE	FALSE	Cancer of larynx	neoplasms
290.13	PRS	-0.0446581	0.085275	0.956324	0.809129	1.1303	0.60049	logistic	53672	186	53486		FALSE	FALSE	Senile dementia	mental disorders
277	PRS	0.0258804	0.0495114	1.02622	0.931311	1.1308	0.601172	logistic	63721	538	63183		FALSE	FALSE	Other disorders of metabolism	endocrine/metabolic
361.1	PRS	0.0422475	0.0808769	1.04315	0.890234	1.22234	0.601414	logistic	60663	198	60465		FALSE	FALSE	Retinal detachment with retinal defect	sense organs
732	PRS	0.0504704	0.0969195	1.05177	0.8698	1.2718	0.602544	logistic	54689	139	54550		FALSE	FALSE	Osteochondropathies	musculoskeletal
292.1	PRS	0.0182744	0.0351065	1.01844	0.950721	1.09099	0.602685	logistic	54559	1073	53486		FALSE	FALSE	Aphasia/speech disturbance	mental disorders
458	PRS	-0.0092825	0.017839	0.99076	0.956718	1.02601	0.602821	logistic	59065	4518	54547		FALSE	FALSE	Hypotension	circulatory system
613.7	PRS	0.0368602	0.0708418	1.03755	0.903039	1.19209	0.602843	logistic	63102	260	62842		FALSE	FALSE	Other signs and symptoms in breast	genitourinary
427.2	PRS	-0.00891329	0.0172053	0.991126	0.95826	1.02512	0.60442	logistic	48422	6201	42221		FALSE	FALSE	Atrial fibrillation and flutter	circulatory system
337.1	PRS	-0.0554601	0.107274	0.94605	0.766656	1.16742	0.605159	logistic	51479	112	51367		FALSE	FALSE	Peripheral autonomic neuropathy	neurological
706	PRS	0.0134776	0.0260783	1.01357	0.963064	1.06672	0.605285	logistic	61901	1978	59923		FALSE	FALSE	Diseases of sebaceous glands	dermatologic
958.1	PRS	0.0567376	0.110329	1.05838	0.852563	1.31388	0.607073	logistic	64861	106	64755		FALSE	FALSE	Postoperative shock	injuries & poisonings
726.1	PRS	0.0125582	0.0244312	1.01264	0.96529	1.06231	0.607237	logistic	53506	2306	51200		FALSE	FALSE	Enthesopathy	musculoskeletal
550.2	PRS	-0.0149212	0.0290398	0.98519	0.930681	1.04289	0.607379	logistic	59832	1593	58239		FALSE	FALSE	Diaphragmatic hernia	digestive
567	PRS	-0.0194317	0.0378862	0.980756	0.910566	1.05636	0.608025	logistic	56202	916	55286		FALSE	FALSE	Peritonitis and retroperitoneal infections	digestive
749.2	PRS	-0.0416913	0.0815862	0.959166	0.817422	1.12549	0.609344	logistic	65267	205	65062		FALSE	FALSE	Congenital anomalies of skull and face bones	congenital anomalies
429.3	PRS	-0.0227222	0.0446275	0.977534	0.895662	1.06689	0.610646	logistic	54839	661	54178		FALSE	FALSE	Symptoms involving cardiovascular system	circulatory system
751.22	PRS	-0.0413037	0.0812424	0.959538	0.81829	1.12517	0.611173	logistic	62679	199	62480		FALSE	FALSE	Other specified congenital anomalies of kidney	congenital anomalies
614	PRS	-0.0193076	0.037991	0.980878	0.910492	1.0567	0.611302	logistic	63304	927	62377		FALSE	FALSE	Inflammatory diseases of female pelvic organs	genitourinary
446.5	PRS	-0.0542332	0.106996	0.947211	0.768015	1.16822	0.612247	logistic	55055	114	54941		FALSE	FALSE	Giant cell arteritis	circulatory system
526	PRS	0.0246669	0.0487377	1.02497	0.931593	1.12771	0.612776	logistic	61612	551	61061		FALSE	FALSE	Diseases of the jaws	digestive
622.1	PRS	-0.040906	0.0808793	0.959919	0.819198	1.12481	0.613021	logistic	65298	199	65099		FALSE	FALSE	Polyp of corpus uteri	genitourinary
709.6	PRS	-0.036988	0.0733211	0.963688	0.834688	1.11262	0.613934	logistic	56353	241	56112		FALSE	FALSE	Other specified diffuse diseases of connective tissue	dermatologic
994.21	PRS	-0.0163432	0.0324304	0.98379	0.923202	1.04835	0.6143	logistic	61577	1260	60317		FALSE	FALSE	Septic shock	injuries & poisonings
711.1	PRS	0.0354692	0.0704336	1.03611	0.902505	1.18948	0.614554	logistic	55221	260	54961		FALSE	FALSE	Pyogenic arthritis	musculoskeletal
362.23	PRS	-0.0357547	0.0715664	0.964877	0.838597	1.11017	0.617356	logistic	60257	254	60003		FALSE	FALSE	Cystoid macular degeneration of retina	sense organs
189.12	PRS	-0.0436676	0.0879821	0.957272	0.805645	1.13744	0.619666	logistic	64275	168	64107		FALSE	FALSE	Malignant neoplasm of renal pelvis	neoplasms
530.13	PRS	0.0312429	0.0632775	1.03174	0.911393	1.16797	0.621486	logistic	42363	326	42037		FALSE	FALSE	Barrett's esophagus	digestive
379.9	PRS	-0.0424634	0.08645	0.958425	0.809041	1.13539	0.623292	logistic	57943	175	57768		FALSE	FALSE	Pain, swelling or discharge of eye	sense organs
420	PRS	0.015838	0.0322578	1.01596	0.953718	1.08227	0.62344	logistic	61531	1272	60259		FALSE	FALSE	Carditis	circulatory system
755.1	PRS	0.0497171	0.101382	1.05097	0.861576	1.28201	0.623855	logistic	64213	128	64085		FALSE	FALSE	Congenital deformities of feet	congenital anomalies
305.2	PRS	-0.0293928	0.0599743	0.971035	0.863344	1.09216	0.62407	logistic	41965	376	41589		FALSE	FALSE	Eating disorder	mental disorders
717	PRS	-0.029963	0.0612241	0.970481	0.860741	1.09421	0.62456	logistic	66057	349	65708		FALSE	FALSE	Polymyalgia Rheumatica	musculoskeletal
198.6	PRS	0.0144431	0.0295497	1.01455	0.957457	1.07504	0.625002	logistic	51304	1540	49764		FALSE	FALSE	Secondary malignancy of bone	neoplasms
279.7	PRS	0.0338272	0.0694281	1.03441	0.902802	1.18519	0.626098	logistic	61613	271	61342		FALSE	FALSE	Other immunological findings	endocrine/metabolic
362.29	PRS	-0.0310292	0.0639717	0.969447	0.855205	1.09895	0.627644	logistic	60335	332	60003		FALSE	FALSE	Macular degeneration (senile) of retina NOS	sense organs
353.2	PRS	-0.047812	0.098727	0.953313	0.785593	1.15684	0.628183	logistic	57953	133	57820		FALSE	FALSE	Nerve root lesions	neurological
626.14	PRS	0.0440659	0.0911459	1.04505	0.874083	1.24946	0.628766	logistic	55705	158	55547		FALSE	FALSE	Irregular menstrual bleeding	genitourinary
458.2	PRS	0.0484411	0.100246	1.04963	0.862395	1.27752	0.628939	logistic	54675	128	54547		FALSE	FALSE	Iatrogenic hypotension	circulatory system
753	PRS	0.0546997	0.113457	1.05622	0.845627	1.31927	0.629723	logistic	64812	102	64710		FALSE	FALSE	Congenital anomalies of the eye	congenital anomalies
535.9	PRS	0.0330443	0.0686484	1.0336	0.903475	1.18246	0.630264	logistic	57592	279	57313		FALSE	FALSE	Gastritis and duodenitis, NOS	digestive
420.22	PRS	-0.0408072	0.0849431	0.960014	0.812779	1.13392	0.630939	logistic	60439	180	60259		FALSE	FALSE	Chronic pericarditis	circulatory system
360	PRS	-0.043864	0.0915235	0.957084	0.799915	1.14513	0.63175	logistic	60620	155	60465		FALSE	FALSE	Disorders of the globe	sense organs
513.8	PRS	0.0374932	0.0783441	1.0382	0.890421	1.21052	0.632244	logistic	61459	212	61247		FALSE	FALSE	Disorders of diaphragm	respiratory
530.14	PRS	-0.0237094	0.0495873	0.976569	0.886122	1.07625	0.632554	logistic	42571	534	42037		FALSE	FALSE	Reflux esophagitis	digestive
280.2	PRS	0.0188987	0.0395936	1.01908	0.942985	1.10131	0.633136	logistic	44756	844	43912		FALSE	FALSE	Iron deficiency anemia secondary to blood loss (chronic)	hematopoietic
189.11	PRS	0.0191077	0.0401094	1.01929	0.942229	1.10266	0.633796	logistic	64924	817	64107		FALSE	FALSE	Malignant neoplasm of kidney, except pelvis	neoplasms
707	PRS	0.0143583	0.030168	1.01446	0.956216	1.07626	0.634115	logistic	64440	1458	62982		FALSE	FALSE	Chronic ulcer of skin	dermatologic
227	PRS	0.0259292	0.054506	1.02627	0.922283	1.14198	0.634279	logistic	64680	438	64242		FALSE	FALSE	Benign neoplasm of other endocrine glands and related structures	neoplasms
456	PRS	0.0244548	0.0514928	1.02476	0.92638	1.13358	0.634846	logistic	51655	490	51165		FALSE	FALSE	Chronic venous insufficiency [CVI]	circulatory system
262	PRS	-0.0383957	0.0808674	0.962332	0.821276	1.12761	0.634931	logistic	48211	200	48011		FALSE	FALSE	Mineral deficiency NEC	endocrine/metabolic
218.1	PRS	-0.0243321	0.0512771	0.975962	0.882642	1.07915	0.635128	logistic	61332	501	60831		FALSE	FALSE	Uterine leiomyoma	neoplasms
339	PRS	0.0145933	0.0309722	1.0147	0.954935	1.07821	0.637516	logistic	60441	1383	59058		FALSE	FALSE	Other headache syndromes	neurological
871.2	PRS	-0.0395885	0.0840658	0.961185	0.815171	1.13335	0.637696	logistic	59202	184	59018		FALSE	FALSE	Open wound of finger(s)	injuries & poisonings
560.3	PRS	0.0408292	0.0869221	1.04167	0.878501	1.23516	0.638554	logistic	45937	172	45765		FALSE	FALSE	Peritoneal or intestinal adhesions	digestive
722.7	PRS	0.0407659	0.0875398	1.04161	0.877382	1.23657	0.641442	logistic	53492	169	53323		FALSE	FALSE	Intervertebral disc disorder with myelopathy	musculoskeletal
575.7	PRS	0.0332648	0.0715562	1.03382	0.898539	1.18948	0.64202	logistic	60746	254	60492		FALSE	FALSE	Other disorders of gallbladder	digestive
772.2	PRS	0.0146584	0.0317838	1.01477	0.953479	1.07999	0.644661	logistic	59521	1311	58210		FALSE	FALSE	Spasm of muscle	symptoms
614.1	PRS	-0.0490575	0.106546	0.952126	0.772682	1.17324	0.645205	logistic	62493	116	62377		FALSE	FALSE	Pelvic peritoneal adhesions, female (postoperative) (postinfection)	genitourinary
323.8	PRS	-0.0491256	0.106852	0.952062	0.772166	1.17387	0.645694	logistic	65211	114	65097		FALSE	FALSE	Encephalitis, non-infectious	neurological
427.4	PRS	0.0223412	0.0486348	1.02259	0.929617	1.12487	0.645971	logistic	42775	554	42221		FALSE	FALSE	Cardiac arrest and ventricular fibrillation	circulatory system
259	PRS	0.0348075	0.0758503	1.03542	0.892384	1.20138	0.646308	logistic	57680	229	57451		FALSE	FALSE	Other endocrine disorders	endocrine/metabolic
353	PRS	-0.030644	0.066881	0.969821	0.85067	1.10566	0.646818	logistic	58111	291	57820		FALSE	FALSE	Nerve root and plexus disorders	neurological
286.2	PRS	0.00840583	0.018355	1.00844	0.972807	1.04538	0.646981	logistic	56392	4374	52018		FALSE	FALSE	Encounter for long-term (current) use of anticoagulants	hematopoietic
382	PRS	-0.0201021	0.0439836	0.980099	0.899146	1.06834	0.647644	logistic	58760	679	58081		FALSE	FALSE	Otalgia	sense organs
626.13	PRS	0.0188832	0.0415267	1.01906	0.939404	1.10548	0.649308	logistic	56333	786	55547		FALSE	FALSE	Irregular menstrual cycle	genitourinary
315.2	PRS	-0.0242614	0.0536675	0.976031	0.878579	1.08429	0.65122	logistic	61980	488	61492		FALSE	FALSE	Speech and language disorder	mental disorders
433	PRS	-0.00803405	0.0177875	0.991998	0.95801	1.02719	0.651508	logistic	60728	4698	56030		FALSE	FALSE	Cerebrovascular disease	circulatory system
264.2	PRS	0.0191837	0.0425794	1.01937	0.93775	1.10809	0.652322	logistic	48869	858	48011		FALSE	FALSE	Failure to thrive (childhood)	endocrine/metabolic
703.1	PRS	0.0248837	0.0558514	1.0252	0.918893	1.1438	0.655934	logistic	62177	417	61760		FALSE	FALSE	Ingrowing nail	dermatologic
737.3	PRS	0.0169227	0.0380382	1.01707	0.943997	1.09579	0.656401	logistic	58883	916	57967		FALSE	FALSE	Kyphoscoliosis and scoliosis	musculoskeletal
425.11	PRS	0.0361033	0.0815987	1.03676	0.88353	1.21657	0.658164	logistic	60454	195	60259		FALSE	FALSE	Hypertrophic obstructive cardiomyopathy	circulatory system
452	PRS	0.00965949	0.0219103	1.00971	0.967263	1.05401	0.659311	logistic	54017	2852	51165		FALSE	FALSE	Other venous embolism and thrombosis	circulatory system
480.13	PRS	0.0375572	0.0854589	1.03827	0.878146	1.22759	0.660316	logistic	51493	178	51315		FALSE	FALSE	MRSA pneumonia	respiratory
204.4	PRS	-0.0349315	0.0796053	0.965672	0.826167	1.12873	0.6608	logistic	63532	205	63327		FALSE	FALSE	Multiple myeloma	neoplasms
758	PRS	-0.0254576	0.0580283	0.974864	0.87006	1.09229	0.660872	logistic	64189	409	63780		FALSE	FALSE	Chromosomal anomalies and genetic disorders	congenital anomalies
599.6	PRS	0.0362183	0.0826863	1.03688	0.88175	1.21931	0.661371	logistic	49699	189	49510		FALSE	FALSE	Oliguria and anuria	genitourinary
790.8	PRS	-0.0386812	0.0887377	0.962057	0.808474	1.14482	0.662906	logistic	63961	165	63796		FALSE	FALSE	Elevated C-reactive protein (CRP)	symptoms
585.32	PRS	-0.0136736	0.0314595	0.986419	0.927434	1.04916	0.663823	logistic	51615	1355	50260		FALSE	FALSE	End stage renal disease	genitourinary
286.81	PRS	-0.0244289	0.056291	0.975867	0.873926	1.0897	0.664307	logistic	52429	411	52018		FALSE	FALSE	Primary hypercoagulable state	hematopoietic
204.2	PRS	0.0184941	0.042696	1.01867	0.936889	1.10758	0.664901	logistic	64045	718	63327		FALSE	FALSE	Myeloid leukemia	neoplasms
597.2	PRS	0.041693	0.0962802	1.04257	0.86328	1.25911	0.664987	logistic	59938	139	59799		FALSE	FALSE	Urinary complications NEC	genitourinary
960	PRS	0.0131633	0.0304083	1.01325	0.954625	1.07548	0.665099	logistic	52905	1440	51465		FALSE	FALSE	Poisoning by antibiotics	injuries & poisonings
594	PRS	-0.0105014	0.0242918	0.989554	0.943543	1.03781	0.665521	logistic	62820	2285	60535		FALSE	FALSE	Urinary calculus	genitourinary
577.1	PRS	-0.0206343	0.0477883	0.979577	0.891991	1.07576	0.665897	logistic	64508	573	63935		FALSE	FALSE	Acute pancreatitis	digestive
569.2	PRS	0.0143274	0.0333212	1.01443	0.950296	1.08289	0.667212	logistic	56478	1192	55286		FALSE	FALSE	Gastrointestinal complications	digestive
276.11	PRS	-0.0189978	0.0443275	0.981182	0.899533	1.07024	0.668231	logistic	44783	671	44112		FALSE	FALSE	Hyperosmolality and/or hypernatremia	endocrine/metabolic
681.3	PRS	-0.0202884	0.0476642	0.979916	0.892517	1.07587	0.670362	logistic	56050	572	55478		FALSE	FALSE	Cellulitis and abscess of arm/hand	dermatologic
729	PRS	0.0198296	0.0467965	1.02003	0.930632	1.11801	0.671754	logistic	51796	596	51200		FALSE	FALSE	Other disorders of soft tissues	musculoskeletal
440.2	PRS	-0.0174413	0.0412553	0.98271	0.906375	1.06547	0.672467	logistic	55733	792	54941		FALSE	FALSE	Atherosclerosis of the extremities	circulatory system
245.21	PRS	-0.0205465	0.0486169	0.979663	0.890622	1.07761	0.672572	logistic	53888	559	53329		FALSE	FALSE	Chronic lymphocytic thyroiditis	endocrine/metabolic
766	PRS	0.0138508	0.0328386	1.01395	0.950742	1.08135	0.673183	logistic	60252	1230	59022		FALSE	FALSE	Neuralgia, neuritis, and radiculitis NOS	symptoms
443	PRS	-0.0106917	0.0254298	0.989365	0.941262	1.03993	0.674164	logistic	57118	2177	54941		FALSE	FALSE	Peripheral vascular disease	circulatory system
550	PRS	0.00811359	0.0193446	1.00815	0.970638	1.0471	0.674906	logistic	61952	3713	58239		FALSE	FALSE	Abdominal hernia	digestive
323	PRS	0.037999	0.0909468	1.03873	0.869135	1.24142	0.676082	logistic	65254	157	65097		FALSE	FALSE	Encephalitis	neurological
480.3	PRS	-0.0382189	0.0916542	0.962502	0.804237	1.15191	0.676686	logistic	51469	154	51315		FALSE	FALSE	Pneumonia due to fungus (mycoses)	respiratory
300.1	PRS	0.00614902	0.0147902	1.00617	0.977419	1.03576	0.677594	logistic	48596	7007	41589		FALSE	FALSE	Anxiety disorder	mental disorders
604.1	PRS	-0.0286719	0.0692789	0.971735	0.848353	1.11306	0.678975	logistic	58656	286	58370		FALSE	FALSE	Redundant prepuce and phimosis/BXO	genitourinary
362.4	PRS	-0.0280679	0.0679285	0.972322	0.851115	1.11079	0.679462	logistic	60285	282	60003		FALSE	FALSE	Retinal vascular changes and abnomalities	sense organs
245.2	PRS	-0.019933	0.0484046	0.980264	0.891539	1.07782	0.680486	logistic	53893	564	53329		FALSE	FALSE	Chronic thyroiditis	endocrine/metabolic
781.2	PRS	0.0233018	0.0566285	1.02358	0.916045	1.14373	0.680717	logistic	63994	411	63583		FALSE	FALSE	Abnormal posture	symptoms
362.21	PRS	0.0309348	0.0752087	1.03142	0.890053	1.19524	0.680839	logistic	60239	236	60003		FALSE	FALSE	Macular degeneration, dry	sense organs
656.4	PRS	0.0466673	0.113469	1.04777	0.838842	1.30874	0.680869	logistic	64851	113	64738		FALSE	FALSE	Hemorrhage of fetus or newborn	pregnancy complications
532	PRS	0.00723863	0.0176632	1.00726	0.97299	1.04275	0.681941	logistic	46702	4665	42037		FALSE	FALSE	Dysphagia	digestive
54	PRS	-0.022776	0.0556061	0.977481	0.876548	1.09004	0.682103	logistic	54693	423	54270		FALSE	FALSE	Herpes simplex	infectious diseases
218	PRS	-0.0207589	0.0507249	0.979455	0.886761	1.08184	0.682359	logistic	61343	512	60831		FALSE	FALSE	Benign neoplasm of uterus	neoplasms
365.1	PRS	-0.0148775	0.0364926	0.985233	0.917225	1.05828	0.683504	logistic	61469	1004	60465		FALSE	FALSE	Open-angle glaucoma	sense organs
240	PRS	0.0246446	0.0612253	1.02495	0.909048	1.15563	0.6873	logistic	53679	350	53329		FALSE	FALSE	Simple and unspecified goiter	endocrine/metabolic
526.4	PRS	0.0317438	0.0793887	1.03225	0.883505	1.20604	0.689265	logistic	61267	206	61061		FALSE	FALSE	Temporomandibular joint disorders	digestive
170	PRS	0.0159512	0.0401988	1.01608	0.939095	1.09937	0.691508	logistic	65580	811	64769		FALSE	FALSE	Cancer of bone and connective tissue	neoplasms
441	PRS	-0.024751	0.0624135	0.975553	0.863224	1.1025	0.691688	logistic	55277	336	54941		FALSE	FALSE	Vascular insufficiency of intestine	circulatory system
750	PRS	0.0229022	0.0580403	1.02317	0.913148	1.14644	0.693145	logistic	62877	397	62480		FALSE	FALSE	Digestive congenital anomalies	congenital anomalies
681.1	PRS	0.0195327	0.0495472	1.01972	0.925353	1.12372	0.693416	logistic	56005	527	55478		FALSE	FALSE	Cellulitis and abscess of fingers/toes	dermatologic
332	PRS	0.0199938	0.0507277	1.02019	0.92364	1.12684	0.693478	logistic	51884	517	51367		FALSE	FALSE	Parkinson's disease	neurological
80	PRS	0.0122769	0.0312885	1.01235	0.952135	1.07638	0.694781	logistic	63117	1351	61766		FALSE	FALSE	Postoperative infection	infectious diseases
696.4	PRS	0.0152981	0.0391917	1.01542	0.940336	1.09649	0.696284	logistic	55380	853	54527		FALSE	FALSE	Psoriasis	dermatologic
281.12	PRS	0.018769	0.0485136	1.01895	0.926522	1.12059	0.698845	logistic	44468	556	43912		FALSE	FALSE	Other vitamin B12 deficiency anemia	hematopoietic
780	PRS	0.039371	0.102511	1.04016	0.850823	1.27162	0.700931	logistic	65845	124	65721		FALSE	FALSE	Hypothermia/Chills	symptoms
324	PRS	0.0286037	0.0754307	1.02902	0.887594	1.19297	0.704536	logistic	65325	228	65097		FALSE	FALSE	Other CNS infection and poliomyelitis	neurological
656.5	PRS	0.0368443	0.0974891	1.03753	0.857071	1.25599	0.705481	logistic	64894	156	64738		FALSE	FALSE	Hematological disorders of newborn	pregnancy complications
758.1	PRS	-0.0237749	0.0631109	0.976506	0.862886	1.10509	0.706385	logistic	64129	349	63780		FALSE	FALSE	Chromosomal anomalies	congenital anomalies
159	PRS	-0.0152927	0.0406218	0.984824	0.909454	1.06644	0.706571	logistic	59018	797	58221		FALSE	FALSE	Malignant neoplasm of other and ill-defined sites within the digestive organs and peritoneum	neoplasms
350.2	PRS	-0.00893952	0.0238008	0.9911	0.945928	1.03843	0.707216	logistic	60913	2393	58520		FALSE	FALSE	Abnormality of gait	neurological
735.23	PRS	0.0328975	0.0876768	1.03344	0.870272	1.22721	0.707502	logistic	58134	167	57967		FALSE	FALSE	Hallux rigidus	musculoskeletal
972	PRS	0.0329167	0.0878086	1.03346	0.870064	1.22755	0.707758	logistic	51636	171	51465		FALSE	FALSE	Poisoning by agents primarily affecting the cardiovascular system	injuries & poisonings
578.1	PRS	-0.0202011	0.0541643	0.980002	0.881295	1.08976	0.709178	logistic	53426	447	52979		FALSE	FALSE	Hematemesis	digestive
362	PRS	-0.0102465	0.0274894	0.989806	0.937887	1.0446	0.709339	logistic	61796	1793	60003		FALSE	FALSE	Other retinal disorders	sense organs
377.3	PRS	-0.0301449	0.0810673	0.970305	0.827756	1.1374	0.710004	logistic	57967	199	57768		FALSE	FALSE	Optic neuritis/neuropathy	sense organs
70	PRS	0.0116367	0.0314019	1.0117	0.951314	1.07593	0.710955	logistic	55630	1360	54270		FALSE	FALSE	Viral hepatitis	infectious diseases
350	PRS	0.00680459	0.018398	1.00683	0.971168	1.0438	0.711491	logistic	62618	4098	58520		FALSE	FALSE	Abnormal movement	neurological
286.9	PRS	-0.0345121	0.0938466	0.966077	0.803763	1.16117	0.71306	logistic	52165	147	52018		FALSE	FALSE	Abnormal coagulation profile	hematopoietic
656.3	PRS	0.0313894	0.0868773	1.03189	0.870324	1.22344	0.717869	logistic	64939	201	64738		FALSE	FALSE	Endocrine and metabolic disturbances of fetus and newborn	pregnancy complications
495.1	PRS	0.0231786	0.0644079	1.02345	0.902072	1.16116	0.718943	logistic	52723	312	52411		FALSE	FALSE	Chronic obstructive asthma	respiratory
395.1	PRS	-0.00792379	0.0221055	0.992108	0.950041	1.03604	0.720004	logistic	57206	2868	54338		FALSE	FALSE	Nonrheumatic mitral valve disorders	circulatory system
938	PRS	-0.013202	0.0369393	0.986885	0.917959	1.06099	0.720794	logistic	54217	980	53237		FALSE	FALSE	Dermatitis due to solar radiation	dermatologic
286.5	PRS	0.0277036	0.0775395	1.02809	0.883138	1.19684	0.72088	logistic	52233	215	52018		FALSE	FALSE	Hemorrhagic disorder due to intrinsic circulating anticoagulants	hematopoietic
70.3	PRS	0.011896	0.0333213	1.01197	0.947988	1.08026	0.721084	logistic	55473	1203	54270		FALSE	FALSE	Viral hepatitis C	infectious diseases
573.7	PRS	-0.0182866	0.0512788	0.98188	0.887991	1.08569	0.721383	logistic	53935	498	53437		FALSE	FALSE	Abnormal results of function study of liver	digestive
276.42	PRS	0.0193796	0.0543522	1.01957	0.916539	1.13418	0.721424	logistic	44556	444	44112		FALSE	FALSE	Alkalosis	endocrine/metabolic
618.6	PRS	0.0304289	0.0858783	1.0309	0.871192	1.21988	0.723095	logistic	65174	176	64998		FALSE	FALSE	Vaginal enterocele, congenital or acquired	genitourinary
573.9	PRS	-0.0207151	0.0584642	0.979498	0.87345	1.09842	0.723099	logistic	53818	381	53437		FALSE	FALSE	Abnormal serum enzyme levels	digestive
618.5	PRS	-0.0256144	0.0731988	0.974711	0.844438	1.12508	0.726392	logistic	65243	245	64998		FALSE	FALSE	Prolapse of vaginal vault after hysterectomy	genitourinary
320	PRS	-0.0244917	0.0703917	0.975806	0.850051	1.12017	0.72789	logistic	65360	263	65097		FALSE	FALSE	Meningitis	neurological
994	PRS	0.00674231	0.0194289	1.00677	0.969148	1.04584	0.728572	logistic	63986	3669	60317		FALSE	FALSE	Sepsis and SIRS	injuries & poisonings
211	PRS	0.0205845	0.059401	1.0208	0.908608	1.14684	0.728941	logistic	60341	368	59973		FALSE	FALSE	Benign neoplasm of other parts of digestive system	neoplasms
476	PRS	-0.00560074	0.0162676	0.994415	0.963209	1.02663	0.730629	logistic	52319	5489	46830		FALSE	FALSE	Allergic rhinitis	respiratory
524.3	PRS	-0.0230468	0.0669764	0.977217	0.856997	1.1143	0.730768	logistic	61354	293	61061		FALSE	FALSE	Anomalies of tooth position/malocclusion	digestive
512.1	PRS	0.0135034	0.0393843	1.0136	0.938296	1.09494	0.731702	logistic	36151	860	35291		FALSE	FALSE	Wheezing	respiratory
348.2	PRS	-0.0128287	0.0375916	0.987253	0.917128	1.06274	0.732904	logistic	52297	930	51367		FALSE	FALSE	Cerebral edema and compression of brain	neurological
433.8	PRS	-0.0129308	0.0379177	0.987152	0.916448	1.06331	0.733086	logistic	56948	918	56030		FALSE	FALSE	Late effects of cerebrovascular disease	circulatory system
627.22	PRS	0.0206891	0.0608554	1.0209	0.906116	1.15023	0.733878	logistic	55902	355	55547		FALSE	FALSE	Need for Hormone replacement therapy (postmenopausal)	genitourinary
724.8	PRS	0.026928	0.0792292	1.02729	0.879536	1.19987	0.733951	logistic	53530	207	53323		FALSE	FALSE	Other symptoms referable to back	musculoskeletal
830	PRS	-0.00999036	0.029449	0.990059	0.934531	1.04889	0.734427	logistic	63274	1529	61745		FALSE	FALSE	Dislocation	injuries & poisonings
136	PRS	0.0205166	0.0606796	1.02073	0.906272	1.14964	0.735278	logistic	64390	354	64036		FALSE	FALSE	Other infectious and parasitic diseases	infectious diseases
626.8	PRS	0.0336237	0.0995469	1.0342	0.850876	1.25701	0.735539	logistic	55680	133	55547		FALSE	FALSE	Infertility, female	genitourinary
728	PRS	-0.028738	0.0853227	0.971671	0.822036	1.14854	0.736256	logistic	51378	178	51200		FALSE	FALSE	Disorders of muscle, ligament, and fascia	musculoskeletal
626.2	PRS	0.022995	0.0682837	1.02326	0.895081	1.1698	0.7363	logistic	55832	285	55547		FALSE	FALSE	Dysmenorrhea	genitourinary
270.32	PRS	0.0210281	0.0624776	1.02125	0.903546	1.15429	0.736441	logistic	62800	334	62466		FALSE	FALSE	Paraproteinemia	endocrine/metabolic
53	PRS	-0.0164781	0.0491629	0.983657	0.893296	1.08316	0.737495	logistic	54812	542	54270		FALSE	FALSE	Herpes zoster	infectious diseases
720	PRS	0.00797907	0.0239854	1.00801	0.96172	1.05653	0.739388	logistic	55745	2422	53323		FALSE	FALSE	Spinal stenosis	musculoskeletal
117.1	PRS	-0.0309567	0.0931599	0.969518	0.807712	1.16374	0.739665	logistic	57647	150	57497		FALSE	FALSE	Histoplasmosis	infectious diseases
747.11	PRS	-0.010447	0.0315567	0.989607	0.930253	1.05275	0.740603	logistic	63419	1373	62046		FALSE	FALSE	Cardiac shunt/ heart septal defect	congenital anomalies
174	PRS	-0.0078082	0.0236543	0.992222	0.94727	1.03931	0.741327	logistic	61603	2564	59039		FALSE	FALSE	Breast cancer	neoplasms
260.3	PRS	0.0127919	0.0388647	1.01287	0.938584	1.09304	0.742049	logistic	48895	884	48011		FALSE	FALSE	Adult failure to thrive	endocrine/metabolic
723	PRS	0.0160433	0.0489547	1.01617	0.923201	1.11851	0.743126	logistic	53868	545	53323		FALSE	FALSE	Other disorders of cervical region	musculoskeletal
809	PRS	-0.00810658	0.0248703	0.991926	0.944734	1.04148	0.744459	logistic	57142	2178	54964		FALSE	FALSE	Fracture of unspecified bones	injuries & poisonings
189	PRS	0.00948066	0.0291986	1.00953	0.953373	1.06899	0.745411	logistic	65693	1586	64107		FALSE	FALSE	Cancer of urinary organs (incl. kidney and bladder)	neoplasms
180.1	PRS	0.0245375	0.0757635	1.02484	0.883416	1.18891	0.746036	logistic	58680	227	58453		FALSE	FALSE	Cervical cancer	neoplasms
150	PRS	0.0183153	0.0566508	1.01848	0.911448	1.13809	0.746467	logistic	58629	408	58221		FALSE	FALSE	Cancer of esophagus	neoplasms
585.1	PRS	-0.00493395	0.0153734	0.995078	0.965542	1.02552	0.748255	logistic	56758	6498	50260		FALSE	FALSE	Acute renal failure	genitourinary
516	PRS	0.0148015	0.0463532	1.01491	0.926769	1.11144	0.749483	logistic	65589	608	64981		FALSE	FALSE	Abnormal sputum	respiratory
475	PRS	-0.00768225	0.0240892	0.992347	0.946583	1.04032	0.749796	logistic	49175	2345	46830		FALSE	FALSE	Chronic sinusitis	respiratory
771	PRS	0.0149394	0.0469664	1.01505	0.925784	1.11293	0.750418	logistic	59183	590	58593		FALSE	FALSE	Musculoskeletal symptoms referable to limbs	symptoms
158	PRS	-0.0203268	0.0639644	0.979878	0.86442	1.11076	0.75065	logistic	58539	318	58221		FALSE	FALSE	Neoplasm of unspecified nature of digestive system	neoplasms
348.8	PRS	0.0101555	0.0322078	1.01021	0.948407	1.07603	0.752524	logistic	52643	1276	51367		FALSE	FALSE	Encephalopathy, not elsewhere classified	neurological
244.2	PRS	-0.0143438	0.0456084	0.985759	0.901463	1.07794	0.753143	logistic	53961	632	53329		FALSE	FALSE	Acquired hypothyroidism	endocrine/metabolic
745	PRS	-0.00361628	0.0115495	0.99639	0.974088	1.0192	0.754196	logistic	56065	13357	42708		FALSE	FALSE	Pain in joint	musculoskeletal
395.6	PRS	-0.0107374	0.0344199	0.98932	0.924779	1.05837	0.755077	logistic	55463	1125	54338		FALSE	FALSE	Heart valve replaced	circulatory system
870.3	PRS	-0.0237466	0.0762673	0.976533	0.840944	1.13398	0.755527	logistic	59243	225	59018		FALSE	FALSE	Other open wound of head and face	injuries & poisonings
706.8	PRS	-0.0241071	0.0784665	0.976181	0.837025	1.13847	0.75867	logistic	60134	211	59923		FALSE	FALSE	Other specified diseases of sebaceous glands	dermatologic
389.1	PRS	-0.00780306	0.0254376	0.992227	0.94397	1.04295	0.759031	logistic	60789	2113	58676		FALSE	FALSE	Sensorineural hearing loss	sense organs
599.5	PRS	-0.00745363	0.0243624	0.992574	0.946292	1.04112	0.759644	logistic	51840	2330	49510		FALSE	FALSE	Frequency of urination and polyuria	genitourinary
603	PRS	-0.0257154	0.0842009	0.974612	0.82634	1.14949	0.760057	logistic	58554	184	58370		FALSE	FALSE	Other disorders of testis	genitourinary
331.1	PRS	-0.013174	0.0437496	0.986912	0.905812	1.07527	0.763321	logistic	52055	688	51367		FALSE	FALSE	Hydrocephalus	neurological
522.5	PRS	-0.0321995	0.107198	0.968313	0.784814	1.19472	0.763893	logistic	61174	113	61061		FALSE	FALSE	Periapical abscess	digestive
704.1	PRS	0.016565	0.0552456	1.0167	0.912364	1.13297	0.764297	logistic	62190	430	61760		FALSE	FALSE	Alopecia	dermatologic
565.1	PRS	-0.0319308	0.10673	0.968574	0.785747	1.19394	0.764807	logistic	55400	114	55286		FALSE	FALSE	Anal and rectal polyp	digestive
503	PRS	-0.00806472	0.027214	0.991968	0.940443	1.04632	0.766967	logistic	48372	1828	46544		FALSE	FALSE	Pulmonary congestion and hypostasis	respiratory
295.1	PRS	-0.0223199	0.0756659	0.977927	0.843138	1.13427	0.768009	logistic	41817	228	41589		FALSE	FALSE	Schizophrenia	mental disorders
291	PRS	0.0072554	0.0246412	1.00728	0.959789	1.05712	0.768421	logistic	55718	2232	53486		FALSE	FALSE	Other specified nonpsychotic and/or transient mental disorders	mental disorders
378.1	PRS	-0.0156577	0.0533377	0.984464	0.886743	1.09295	0.769096	logistic	58240	472	57768		FALSE	FALSE	Strabismus (not specified as paralytic)	sense organs
259.4	PRS	0.0337488	0.115588	1.03432	0.824644	1.29732	0.770306	logistic	57552	101	57451		FALSE	FALSE	Precocious sexual development and puberty NEC	endocrine/metabolic
252	PRS	0.0126827	0.0435396	1.01276	0.929922	1.10299	0.770828	logistic	58146	695	57451		FALSE	FALSE	Disorders of parathyroid gland	endocrine/metabolic
714.2	PRS	-0.0203146	0.069779	0.97989	0.854635	1.1235	0.770954	logistic	56704	275	56429		FALSE	FALSE	Juvenile rheumatoid arthritis	musculoskeletal
458.9	PRS	-0.00554419	0.0190442	0.994471	0.958035	1.03229	0.770958	logistic	58448	3901	54547		FALSE	FALSE	Hypotension NOS	circulatory system
300	PRS	0.00401868	0.0138135	1.00403	0.977208	1.03158	0.77111	logistic	49820	8231	41589		FALSE	FALSE	Anxiety disorders	mental disorders
627.3	PRS	0.0116275	0.0400277	1.0117	0.935357	1.09426	0.771444	logistic	56400	853	55547		FALSE	FALSE	Postmenopausal atrophic vaginitis	genitourinary
949	PRS	0.0129602	0.044667	1.01304	0.928127	1.10573	0.771701	logistic	53894	657	53237		FALSE	FALSE	Allergies, other	injuries & poisonings
657	PRS	0.0319488	0.110681	1.03246	0.831117	1.28259	0.772843	logistic	66042	111	65931		FALSE	FALSE	Infections specific to the perinatal period	pregnancy complications
331.9	PRS	0.0226127	0.0784008	1.02287	0.877171	1.19277	0.773022	logistic	51578	211	51367		FALSE	FALSE	Cerebral degeneration, unspecified	neurological
350.3	PRS	0.00935545	0.0324427	1.0094	0.947212	1.07567	0.773064	logistic	59778	1258	58520		FALSE	FALSE	Lack of coordination	neurological
286	PRS	-0.0069644	0.024349	0.99306	0.94678	1.0416	0.77486	logistic	54298	2280	52018		FALSE	FALSE	Coagulation defects	hematopoietic
41	PRS	0.00487231	0.0170556	1.00488	0.971847	1.03904	0.77513	logistic	60320	4858	55462		FALSE	FALSE	Bacterial infection NOS	infectious diseases
573	PRS	0.00937276	0.0329396	1.00942	0.946306	1.07674	0.775994	logistic	54657	1220	53437		FALSE	FALSE	Other disorders of liver	digestive
348.4	PRS	0.0280999	0.0988405	1.0285	0.847362	1.24836	0.776184	logistic	51500	133	51367		FALSE	FALSE	Cerebral cysts	neurological
613.5	PRS	-0.0148891	0.0527965	0.985221	0.888367	1.09263	0.777936	logistic	63314	472	62842		FALSE	FALSE	Mastodynia	genitourinary
370.31	PRS	-0.0159802	0.0566935	0.984147	0.880646	1.09981	0.778043	logistic	58162	408	57754		FALSE	FALSE	Keratoconjunctivitis sicca	sense organs
189.1	PRS	0.0106587	0.037957	1.01072	0.938252	1.08878	0.778856	logistic	65022	915	64107		FALSE	FALSE	Cancer of kidney and renal pelvis	neoplasms
797	PRS	-0.00902572	0.0322324	0.991015	0.930344	1.05564	0.779462	logistic	64819	1275	63544		FALSE	FALSE	Shock	symptoms
443.1	PRS	-0.0156611	0.0562927	0.984461	0.881619	1.0993	0.780853	logistic	55355	414	54941		FALSE	FALSE	Raynaud's syndrome	circulatory system
716	PRS	-0.00803099	0.0288834	0.992001	0.937403	1.04978	0.780975	logistic	56573	1612	54961		FALSE	FALSE	Other arthropathies	musculoskeletal
110.11	PRS	-0.00885599	0.0319624	0.991183	0.930994	1.05526	0.781722	logistic	58809	1312	57497		FALSE	FALSE	Dermatophytosis of nail	infectious diseases
696	PRS	0.010772	0.0389055	1.01083	0.936615	1.09093	0.781874	logistic	55393	866	54527		FALSE	FALSE	Psoriasis and related disorders	dermatologic
250.22	PRS	0.00853066	0.0308125	1.00857	0.94946	1.07135	0.78189	logistic	52728	1442	51286		FALSE	FALSE	Type 2 diabetes with renal manifestations	endocrine/metabolic
287.1	PRS	-0.0287784	0.104045	0.971632	0.792385	1.19143	0.782092	logistic	52138	120	52018		FALSE	FALSE	Spontaneous ecchymoses	hematopoietic
306	PRS	-0.00889567	0.0322335	0.991144	0.930463	1.05578	0.782567	logistic	42874	1285	41589		FALSE	FALSE	Other mental disorder	mental disorders
624	PRS	0.0260413	0.0944508	1.02638	0.852926	1.23512	0.782769	logistic	61846	147	61699		FALSE	FALSE	Symptoms involving female genital tract	genitourinary
216	PRS	0.00719187	0.0261242	1.00722	0.956943	1.06013	0.783089	logistic	61259	1964	59295		FALSE	FALSE	Benign neoplasm of skin	neoplasms
747.2	PRS	-0.0232413	0.0846883	0.977027	0.827596	1.15344	0.783751	logistic	62228	182	62046		FALSE	FALSE	Congenital anomalies of peripheral vascular system	congenital anomalies
292.2	PRS	-0.0155908	0.0570632	0.98453	0.880351	1.10104	0.784684	logistic	53889	403	53486		FALSE	FALSE	Mild cognitive impairment	mental disorders
275.3	PRS	0.00840007	0.0308384	1.00844	0.949288	1.07127	0.785322	logistic	60506	1390	59116		FALSE	FALSE	Disorders of magnesium metabolism	endocrine/metabolic
447	PRS	-0.0123631	0.0456011	0.987713	0.903263	1.08006	0.786303	logistic	55577	636	54941		FALSE	FALSE	Other disorders of arteries and arterioles	circulatory system
274.21	PRS	0.030015	0.111377	1.03047	0.82838	1.28186	0.787552	logistic	63100	104	62996		FALSE	FALSE	Chondrocalcinosis	endocrine/metabolic
303	PRS	-0.0161783	0.0603597	0.983952	0.874168	1.10752	0.788675	logistic	41950	361	41589		FALSE	FALSE	Psychogenic and somatoform disorders	mental disorders
297	PRS	0.0117365	0.0439858	1.01181	0.92823	1.10291	0.789605	logistic	42280	691	41589		FALSE	FALSE	Suicidal ideation or attempt	mental disorders
647.1	PRS	-0.0262805	0.0987802	0.974062	0.802607	1.18214	0.7902	logistic	65637	137	65500		FALSE	FALSE	Infections of genitourinary tract during pregnancy	pregnancy complications
198.4	PRS	0.00728114	0.0275022	1.00731	0.954447	1.0631	0.791204	logistic	51552	1788	49764		FALSE	FALSE	Secondary malignant neoplasm of liver	neoplasms
214	PRS	-0.0163802	0.0620207	0.983753	0.87115	1.11091	0.791696	logistic	64963	338	64625		FALSE	FALSE	Lipoma	neoplasms
690	PRS	-0.0133297	0.0505965	0.986759	0.893598	1.08963	0.792203	logistic	57441	510	56931		FALSE	FALSE	Erythematosquamous dermatosis	dermatologic
967	PRS	-0.0282729	0.10767	0.972123	0.787174	1.20053	0.792868	logistic	51578	113	51465		FALSE	FALSE	Adverse effects of sedatives or other central nervous system depressants and anesthetics	injuries & poisonings
246	PRS	0.0151592	0.0579182	1.01527	0.906322	1.13732	0.793526	logistic	53717	388	53329		FALSE	FALSE	Other disorders of thyroid	endocrine/metabolic
289	PRS	0.0117679	0.0451157	1.01184	0.926206	1.10539	0.794217	logistic	50456	641	49815		FALSE	FALSE	Other diseases of blood and blood-forming organs	hematopoietic
301	PRS	0.0167239	0.0642844	1.01686	0.896485	1.15341	0.794744	logistic	41908	319	41589		FALSE	FALSE	Personality disorders	mental disorders
504.1	PRS	-0.0189714	0.0739872	0.981207	0.848754	1.13433	0.797631	logistic	46782	238	46544		FALSE	FALSE	Idiopathic fibrosing alveolitis	respiratory
619.2	PRS	-0.0172237	0.0671853	0.982924	0.861649	1.12127	0.797672	logistic	62891	291	62600		FALSE	FALSE	Disorders of uterus, NEC	genitourinary
41.12	PRS	0.00988464	0.0387	1.00993	0.936161	1.08952	0.798401	logistic	56341	879	55462		FALSE	FALSE	Methicillin resistant Staphylococcus aureus	infectious diseases
561	PRS	-0.00608304	0.0238172	0.993935	0.948603	1.04143	0.79841	logistic	48176	2411	45765		FALSE	FALSE	Symptoms involving digestive system	digestive
172.3	PRS	-0.0161615	0.0633128	0.983968	0.869137	1.11397	0.798519	logistic	56651	325	56326		FALSE	FALSE	Carcinoma in situ of skin	neoplasms
750.2	PRS	-0.0179318	0.0707284	0.982228	0.855081	1.12828	0.799858	logistic	62745	265	62480		FALSE	FALSE	Lower gastrointestinal congenital anomalies	congenital anomalies
349	PRS	0.015201	0.059966	1.01532	0.90273	1.14195	0.799887	logistic	51729	362	51367		FALSE	FALSE	Other and unspecified disorders of the nervous system	neurological
938.2	PRS	-0.00971295	0.0386488	0.990334	0.918086	1.06827	0.801572	logistic	54132	895	53237		FALSE	FALSE	Chronic dermatitis due to solar radiation	dermatologic
803	PRS	-0.0064992	0.0258615	0.993522	0.944417	1.04518	0.801576	logistic	56974	2010	54964		FALSE	FALSE	Fracture of upper limb	injuries & poisonings
741.3	PRS	-0.00894254	0.0357154	0.991097	0.924091	1.06296	0.802291	logistic	56888	1041	55847		FALSE	FALSE	Difficulty in walking	musculoskeletal
556	PRS	-0.0180803	0.0724633	0.982082	0.852051	1.13196	0.802967	logistic	46013	248	45765		FALSE	FALSE	Ulceration of the lower GI tract	digestive
740.12	PRS	-0.0268925	0.108153	0.973466	0.787516	1.20332	0.803629	logistic	52259	111	52148		FALSE	FALSE	Osteoarthrosis, localized, secondary	musculoskeletal
698	PRS	-0.0110839	0.0451206	0.988977	0.905272	1.08042	0.805953	logistic	64626	642	63984		FALSE	FALSE	Pruritus and related conditions	dermatologic
451	PRS	0.0157672	0.064364	1.01589	0.895488	1.15249	0.806481	logistic	51477	312	51165		FALSE	FALSE	Phlebitis and thrombophlebitis	circulatory system
427.61	PRS	-0.022525	0.0922863	0.977727	0.815947	1.17158	0.807171	logistic	42374	153	42221		FALSE	FALSE	Supraventricular premature beats	circulatory system
149.1	PRS	-0.0129286	0.052989	0.987155	0.889775	1.09519	0.807241	logistic	64655	465	64190		FALSE	FALSE	Cancer of oropharynx	neoplasms
274.2	PRS	0.0265718	0.109416	1.02693	0.828711	1.27256	0.808121	logistic	63104	108	62996		FALSE	FALSE	Crystal arthropathies	endocrine/metabolic
350.1	PRS	0.00778611	0.0321238	1.00782	0.946318	1.07331	0.808487	logistic	59804	1284	58520		FALSE	FALSE	Abnormal involuntary movements	neurological
440.22	PRS	-0.0121109	0.0504325	0.987962	0.894976	1.09061	0.810221	logistic	55464	523	54941		FALSE	FALSE	Atherosclerosis of native arteries of the extremities with intermittent claudication	circulatory system
415.2	PRS	0.00623128	0.0260504	1.00625	0.956162	1.05896	0.81095	logistic	56480	1988	54492		FALSE	FALSE	Chronic pulmonary heart disease	circulatory system
748	PRS	0.017279	0.072513	1.01743	0.882632	1.17281	0.811658	logistic	65319	257	65062		FALSE	FALSE	Anomalies of respiratory system, congenital	congenital anomalies
316.1	PRS	0.0152426	0.0642314	1.01536	0.895251	1.15158	0.812418	logistic	51998	315	51683		FALSE	FALSE	Polyneuropathy due to drugs	mental disorders
528.11	PRS	-0.0241377	0.102039	0.976151	0.799208	1.19227	0.813003	logistic	62166	125	62041		FALSE	FALSE	Stomatitis and mucositis (ulcerative)	digestive
556.1	PRS	0.0182118	0.0772312	1.01838	0.875324	1.18481	0.813581	logistic	45983	218	45765		FALSE	FALSE	Ulceration of intestine	digestive
275	PRS	-0.00478683	0.0203285	0.995225	0.956351	1.03568	0.813842	logistic	62427	3311	59116		FALSE	FALSE	Disorders of mineral metabolism	endocrine/metabolic
481	PRS	0.0131026	0.0562197	1.01319	0.907476	1.13122	0.815714	logistic	51730	415	51315		FALSE	FALSE	Influenza	respiratory
795.8	PRS	0.0235525	0.101118	1.02383	0.83976	1.24825	0.815823	logistic	66202	126	66076		FALSE	FALSE	Abnormal tumor markers	symptoms
578	PRS	-0.00454623	0.0195235	0.995464	0.958091	1.03429	0.815871	logistic	56610	3631	52979		FALSE	FALSE	Gastrointestinal hemorrhage	digestive
531.2	PRS	-0.0160959	0.0702152	0.984033	0.857514	1.12922	0.818685	logistic	63233	263	62970		FALSE	FALSE	Gastric ulcer	digestive
760	PRS	-0.00300747	0.0131401	0.996997	0.971648	1.02301	0.818965	logistic	58722	9197	49525		FALSE	FALSE	Back pain	symptoms
362.22	PRS	-0.0231865	0.101527	0.97708	0.800772	1.19221	0.819353	logistic	60133	130	60003		FALSE	FALSE	Macular degeneration, wet	sense organs
302	PRS	-0.0181295	0.0795148	0.982034	0.840315	1.14765	0.819645	logistic	41796	207	41589		FALSE	FALSE	Sexual and gender identity disorders	mental disorders
395.4	PRS	-0.017874	0.0784171	0.982285	0.84234	1.14548	0.819697	logistic	54551	213	54338		FALSE	FALSE	Nonrheumatic pulmonary valve disorders	circulatory system
871	PRS	-0.00795021	0.0355479	0.992081	0.925312	1.06367	0.823031	logistic	60062	1044	59018		FALSE	FALSE	Open wounds of extremities	injuries & poisonings
427.11	PRS	-0.00762216	0.0341237	0.992407	0.928203	1.06105	0.823249	logistic	43366	1145	42221		FALSE	FALSE	Paroxysmal supraventricular tachycardia	circulatory system
840.2	PRS	-0.011386	0.0514111	0.988679	0.893909	1.0935	0.824727	logistic	58903	492	58411		FALSE	FALSE	Rotator cuff (capsule) sprain	injuries & poisonings
427.3	PRS	0.00483637	0.0218653	1.00485	0.962694	1.04885	0.824945	logistic	45174	2953	42221		FALSE	FALSE	Other specified cardiac dysrhythmias	circulatory system
204	PRS	-0.00783844	0.0356388	0.992192	0.925251	1.06398	0.825917	logistic	64364	1037	63327		FALSE	FALSE	Leukemia	neoplasms
785	PRS	0.00252989	0.0115034	1.00253	0.980182	1.02539	0.825929	logistic	55134	12929	42205		FALSE	FALSE	Abdominal pain	symptoms
523.1	PRS	0.0112618	0.0515315	1.01133	0.914169	1.11881	0.827006	logistic	61555	494	61061		FALSE	FALSE	Gingivitis	digestive
536.7	PRS	0.0122313	0.0560904	1.01231	0.906916	1.12994	0.827379	logistic	57733	420	57313		FALSE	FALSE	Complications of gastrostomy, colostomy and enterostomy	digestive
575.8	PRS	-0.00994096	0.0458139	0.990108	0.905076	1.08313	0.82822	logistic	61116	624	60492		FALSE	FALSE	Other disorders of biliary tract	digestive
509.1	PRS	0.00387966	0.0179207	1.00389	0.969238	1.03977	0.828606	logistic	51045	4501	46544		FALSE	FALSE	Respiratory failure	respiratory
496.1	PRS	0.00739526	0.0343	1.00742	0.941922	1.07748	0.829295	logistic	53545	1134	52411		FALSE	FALSE	Emphysema	respiratory
529	PRS	-0.0230824	0.108048	0.977182	0.790684	1.20767	0.830835	logistic	62152	111	62041		FALSE	FALSE	Diseases and other conditions of the tongue	digestive
597.1	PRS	0.0175145	0.0821003	1.01767	0.866406	1.19534	0.831069	logistic	59991	192	59799		FALSE	FALSE	Urethral stricture (not specified as infectious)	genitourinary
253	PRS	-0.00918149	0.0430506	0.990861	0.910683	1.0781	0.831115	logistic	58166	715	57451		FALSE	FALSE	Disorders of the pituitary gland and its hypothalamic control	endocrine/metabolic
702	PRS	0.00411635	0.0194408	1.00412	0.966583	1.04312	0.832312	logistic	58792	3887	54905		FALSE	FALSE	Degenerative skin conditions and other dermatoses	dermatologic
687.4	PRS	0.00476876	0.022758	1.00478	0.960946	1.05061	0.834025	logistic	54736	2648	52088		FALSE	FALSE	Disturbance of skin sensation	dermatologic
599.2	PRS	0.00572832	0.0276532	1.00574	0.952684	1.06176	0.835894	logistic	51286	1776	49510		FALSE	FALSE	Retention of urine	genitourinary
653	PRS	0.0107756	0.052132	1.01083	0.91265	1.11958	0.836246	logistic	65334	498	64836		FALSE	FALSE	Problems associated with amniotic cavity and membranes	pregnancy complications
313.3	PRS	0.0111724	0.0541564	1.01124	0.909396	1.12448	0.836558	logistic	61970	478	61492		FALSE	FALSE	Autism	mental disorders
711	PRS	0.0124868	0.0605795	1.01257	0.899201	1.14022	0.836695	logistic	55314	353	54961		FALSE	FALSE	Arthropathy associated with infections	musculoskeletal
859	PRS	0.00915914	0.044585	1.0092	0.924754	1.10136	0.837235	logistic	57622	658	56964		FALSE	FALSE	Complication due to other implant and internal device	injuries & poisonings
479	PRS	0.00517781	0.0252149	1.00519	0.956721	1.05612	0.837301	logistic	48961	2131	46830		FALSE	FALSE	Other upper respiratory disease	respiratory
575.2	PRS	-0.0109062	0.0536419	0.989153	0.890436	1.09881	0.838888	logistic	60945	453	60492		FALSE	FALSE	Obstruction of bile duct	digestive
292.3	PRS	0.00663531	0.0326604	1.00666	0.944236	1.07321	0.83901	logistic	54749	1263	53486		FALSE	FALSE	Memory loss	mental disorders
381.9	PRS	0.0157041	0.077464	1.01583	0.872733	1.18238	0.839348	logistic	58299	218	58081		FALSE	FALSE	Otorrhea	sense organs
276.5	PRS	0.00341411	0.0171036	1.00342	0.97034	1.03763	0.841783	logistic	49064	4952	44112		FALSE	FALSE	Hypovolemia	endocrine/metabolic
411.2	PRS	0.00427294	0.0216023	1.00428	0.962648	1.04772	0.843202	logistic	52954	3254	49700		FALSE	FALSE	Myocardial infarction	circulatory system
695.9	PRS	-0.0170382	0.0863776	0.983106	0.829993	1.16447	0.84363	logistic	57104	173	56931		FALSE	FALSE	Unspecified erythematous condition	dermatologic
506	PRS	0.00496861	0.0253833	1.00498	0.956205	1.05624	0.844811	logistic	48671	2127	46544		FALSE	FALSE	Empyema and pneumothorax	respiratory
577.3	PRS	0.0118283	0.0604662	1.0119	0.898808	1.13922	0.844909	logistic	64291	356	63935		FALSE	FALSE	Cyst and pseudocyst of pancreas	digestive
331	PRS	0.00740336	0.0378633	1.00743	0.935374	1.08504	0.844979	logistic	52286	919	51367		FALSE	FALSE	Other cerebral degenerations	neurological
716.9	PRS	-0.00573111	0.0297541	0.994285	0.937959	1.05399	0.84726	logistic	56478	1517	54961		FALSE	FALSE	Arthropathy NOS	musculoskeletal
555.2	PRS	0.00736832	0.0384	1.0074	0.934358	1.08614	0.847834	logistic	46669	904	45765		FALSE	FALSE	Ulcerative colitis	digestive
277.7	PRS	0.0118334	0.0617585	1.0119	0.896539	1.14211	0.84805	logistic	63524	341	63183		FALSE	FALSE	Dysmetabolic syndrome X	endocrine/metabolic
520	PRS	-0.0126461	0.0660495	0.987434	0.867532	1.12391	0.848162	logistic	61363	302	61061		FALSE	FALSE	Disorders of tooth development	digestive
292.11	PRS	-0.0106621	0.0558285	0.989394	0.886844	1.1038	0.848541	logistic	53904	418	53486		FALSE	FALSE	Aphasia	mental disorders
577.2	PRS	-0.0127706	0.0669219	0.987311	0.865942	1.12569	0.84866	logistic	64226	291	63935		FALSE	FALSE	Chronic pancreatitis	digestive
604	PRS	-0.0105617	0.0554413	0.989494	0.887607	1.10308	0.848915	logistic	58808	438	58370		FALSE	FALSE	Disorders of penis	genitourinary
348	PRS	0.00464703	0.0244294	1.00466	0.957687	1.05393	0.849134	logistic	53628	2261	51367		FALSE	FALSE	Other conditions of brain	neurological
374.3	PRS	0.011511	0.0613303	1.01158	0.897003	1.14079	0.851121	logistic	58100	346	57754		FALSE	FALSE	Ptosis of eyelid	sense organs
480.11	PRS	0.0131199	0.070286	1.01321	0.882814	1.16286	0.851924	logistic	51578	263	51315		FALSE	FALSE	Pneumococcal pneumonia	respiratory
457	PRS	0.00570991	0.0308423	1.00573	0.94673	1.0684	0.853125	logistic	52580	1415	51165		FALSE	FALSE	Encounter for long-term (current) use of anticoagulants, antithrombotics, aspirin	circulatory system
198.1	PRS	-0.00386809	0.0214359	0.996139	0.955154	1.03888	0.8568	logistic	52808	3044	49764		FALSE	FALSE	Secondary malignancy of lymph nodes	neoplasms
443.9	PRS	-0.00519777	0.0288343	0.994816	0.940153	1.05266	0.856946	logistic	56648	1707	54941		FALSE	FALSE	Peripheral vascular disease, unspecified	circulatory system
669	PRS	0.0201997	0.112089	1.02041	0.819145	1.27111	0.856987	logistic	66065	105	65960		FALSE	FALSE	Complications of labor and delivery NEC	pregnancy complications
429.9	PRS	0.0121494	0.0674981	1.01222	0.88679	1.1554	0.857155	logistic	54464	286	54178		FALSE	FALSE	Cardiac complications, not elsewhere classified	circulatory system
772.6	PRS	0.0163209	0.0910337	1.01645	0.850352	1.215	0.857714	logistic	58366	156	58210		FALSE	FALSE	Facial weakness	symptoms
722.9	PRS	-0.0183945	0.104891	0.981774	0.799331	1.20586	0.860791	logistic	53440	117	53323		FALSE	FALSE	Other and unspecified disc disorder	musculoskeletal
41.11	PRS	0.00667544	0.0383327	1.0067	0.933834	1.08525	0.861752	logistic	56360	898	55462		FALSE	FALSE	Methicillin sensitive Staphylococcus aureus	infectious diseases
656.8	PRS	-0.0126303	0.0729155	0.987449	0.855949	1.13915	0.86248	logistic	65028	290	64738		FALSE	FALSE	Perinatal jaundice	pregnancy complications
364.1	PRS	-0.0157561	0.0915285	0.984367	0.82271	1.17779	0.863324	logistic	60620	155	60465		FALSE	FALSE	Corneal opacity	sense organs
535	PRS	0.00626953	0.0365518	1.00629	0.936719	1.08103	0.863811	logistic	58312	999	57313		FALSE	FALSE	Gastritis and duodenitis	digestive
41.9	PRS	0.00863469	0.0504574	1.00867	0.913692	1.11353	0.864123	logistic	55975	513	55462		FALSE	FALSE	Infection with drug-resistant microorganisms	infectious diseases
427.22	PRS	0.00493579	0.0288855	1.00495	0.949633	1.06349	0.864323	logistic	43950	1729	42221		FALSE	FALSE	Atrial flutter	circulatory system
368.2	PRS	0.00861574	0.0508285	1.00865	0.91301	1.11431	0.865398	logistic	61862	503	61359		FALSE	FALSE	Diplopia and disorders of binocular vision	sense organs
191.11	PRS	0.00815524	0.0483681	1.00819	0.917002	1.10844	0.866105	logistic	64499	557	63942		FALSE	FALSE	Cancer of brain	neoplasms
306.1	PRS	0.0144517	0.0862107	1.01456	0.856825	1.20132	0.866872	logistic	41768	179	41589		FALSE	FALSE	Mental disorders durring/after pregnancy	mental disorders
690.1	PRS	-0.00847268	0.0507416	0.991563	0.897694	1.09525	0.867388	logistic	57438	507	56931		FALSE	FALSE	Seborrheic dermatitis	dermatologic
300.11	PRS	-0.00526104	0.031633	0.994753	0.934951	1.05838	0.867909	logistic	42935	1346	41589		FALSE	FALSE	Generalized anxiety disorder	mental disorders
300.4	PRS	-0.00597643	0.036003	0.994041	0.926314	1.06672	0.868159	logistic	42613	1024	41589		FALSE	FALSE	Dysthymic disorder	mental disorders
352.2	PRS	-0.0128006	0.0779328	0.987281	0.847428	1.15021	0.869532	logistic	58034	214	57820		FALSE	FALSE	Facial nerve disorders [CN7]	neurological
454.1	PRS	-0.00960171	0.0586017	0.990444	0.882973	1.111	0.869852	logistic	51542	377	51165		FALSE	FALSE	Varicose veins of lower extremity	circulatory system
754	PRS	-0.015138	0.0924188	0.984976	0.821783	1.18058	0.86989	logistic	64237	152	64085		FALSE	FALSE	Congenital musculoskeletal deformities of spine	congenital anomalies
371.2	PRS	0.00604852	0.0369901	1.00607	0.935708	1.08172	0.870111	logistic	58726	972	57754		FALSE	FALSE	Conjunctivitis, noninfectious	sense organs
418	PRS	0.00193178	0.0118294	1.00193	0.97897	1.02544	0.87028	logistic	57064	12909	44155		FALSE	FALSE	Nonspecific chest pain	circulatory system
783	PRS	0.00230456	0.0141632	1.00231	0.974866	1.03052	0.870743	logistic	59381	7497	51884		FALSE	FALSE	Fever of unknown origin	symptoms
41.2	PRS	0.0054907	0.0340848	1.00551	0.940527	1.07497	0.872023	logistic	56602	1140	55462		FALSE	FALSE	Streptococcus infection	infectious diseases
173	PRS	0.00337791	0.021064	1.00338	0.962802	1.04568	0.872594	logistic	59468	3142	56326		FALSE	FALSE	Neoplasm of uncertain behavior of skin	neoplasms
257.1	PRS	-0.00641442	0.0402865	0.993606	0.918167	1.07524	0.873496	logistic	58281	830	57451		FALSE	FALSE	Testicular hypofunction	endocrine/metabolic
292.6	PRS	-0.0147805	0.0931509	0.985328	0.820898	1.18269	0.873927	logistic	53636	150	53486		FALSE	FALSE	Hallucinations	mental disorders
519.1	PRS	0.0165056	0.105202	1.01664	0.827215	1.24945	0.875329	logistic	59721	118	59603		FALSE	FALSE	Tracheostomy complications	respiratory
257	PRS	-0.00628509	0.0401477	0.993735	0.918536	1.07509	0.8756	logistic	58287	836	57451		FALSE	FALSE	Testicular dysfunction	endocrine/metabolic
686.1	PRS	-0.0136657	0.087694	0.986427	0.830651	1.17142	0.876164	logistic	55646	168	55478		FALSE	FALSE	Carbuncle and furuncle	dermatologic
628	PRS	-0.00673584	0.0433857	0.993287	0.912313	1.08145	0.87662	logistic	56260	713	55547		FALSE	FALSE	Ovarian cyst	genitourinary
172	PRS	-0.00286018	0.0184579	0.997144	0.961715	1.03388	0.876855	logistic	60676	4350	56326		FALSE	FALSE	Skin cancer	neoplasms
772.4	PRS	-0.0139711	0.0901896	0.986126	0.826345	1.1768	0.876894	logistic	58369	159	58210		FALSE	FALSE	Rhabdomyolysis	symptoms
159.4	PRS	-0.0135831	0.0895498	0.986509	0.827703	1.17578	0.879438	logistic	58383	162	58221		FALSE	FALSE	Malignant neoplasm of retroperitoneum and peritoneum	neoplasms
204.21	PRS	-0.00699765	0.0462498	0.993027	0.906969	1.08725	0.879738	logistic	63938	611	63327		FALSE	FALSE	Myeloid leukemia, acute	neoplasms
790.1	PRS	-0.0147931	0.0978098	0.985316	0.813426	1.19353	0.879784	logistic	63931	135	63796		FALSE	FALSE	Elevated sedimentation rate	symptoms
425.2	PRS	0.00596121	0.039454	1.00598	0.931119	1.08686	0.879903	logistic	61111	852	60259		FALSE	FALSE	Secondary/extrinsic cardiomyopathies	circulatory system
504	PRS	-0.00834384	0.0553531	0.991691	0.889731	1.10533	0.880182	logistic	46971	427	46544		FALSE	FALSE	Other alveolar and parietoalveolar pneumonopathy	respiratory
800.4	PRS	0.0108648	0.0722994	1.01092	0.877356	1.16483	0.880547	logistic	55213	249	54964		FALSE	FALSE	Fracture of patella	injuries & poisonings
536	PRS	-0.00476188	0.0319113	0.995249	0.934907	1.05949	0.881378	logistic	58620	1307	57313		FALSE	FALSE	Disorders of function of stomach	digestive
226	PRS	0.0146809	0.0985346	1.01479	0.836568	1.23098	0.88156	logistic	64376	134	64242		FALSE	FALSE	Benign neoplasm of thyroid glands	neoplasms
733	PRS	-0.00570315	0.0384394	0.994313	0.922153	1.07212	0.882053	logistic	55442	892	54550		FALSE	FALSE	Other disorders of bone and cartilage	musculoskeletal
586.1	PRS	0.010626	0.0721649	1.01068	0.877378	1.16424	0.882938	logistic	50519	259	50260		FALSE	FALSE	Anatomical abnormatilies of kidney and ureters	genitourinary
818	PRS	0.00930939	0.0633272	1.00935	0.891534	1.14274	0.883128	logistic	64149	324	63825		FALSE	FALSE	Intracranial hemorrhage (injury)	injuries & poisonings
994.1	PRS	-0.00570717	0.0390466	0.994309	0.921052	1.07339	0.883793	logistic	61177	860	60317		FALSE	FALSE	Systemic inflammatory response syndrome (SIRS)	injuries & poisonings
276.1	PRS	-0.00191362	0.0130957	0.998088	0.972796	1.02404	0.883822	logistic	53605	9493	44112		FALSE	FALSE	Electrolyte imbalance	endocrine/metabolic
585.4	PRS	-0.00518319	0.0355811	0.99483	0.927816	1.06668	0.88418	logistic	51309	1049	50260		FALSE	FALSE	Chronic kidney disease, Stage I or II	genitourinary
550.4	PRS	-0.00769739	0.0541229	0.992332	0.892456	1.10339	0.886906	logistic	58683	444	58239		FALSE	FALSE	Umbilical hernia	digestive
174.11	PRS	-0.00336416	0.0240951	0.996641	0.950668	1.04484	0.88896	logistic	61500	2461	59039		FALSE	FALSE	Malignant neoplasm of female breast	neoplasms
377	PRS	-0.00732109	0.0525243	0.992706	0.895593	1.10035	0.889146	logistic	58245	477	57768		FALSE	FALSE	Disorders of optic nerve and visual pathways	sense organs
626.12	PRS	0.00533271	0.0395015	1.00535	0.930447	1.08628	0.892612	logistic	56412	865	55547		FALSE	FALSE	Excessive or frequent menstruation	genitourinary
519.2	PRS	-0.012234	0.0907385	0.987841	0.826892	1.18012	0.892749	logistic	59760	157	59603		FALSE	FALSE	Respiratory complications	respiratory
297.2	PRS	-0.0123928	0.0927646	0.987684	0.823484	1.18462	0.893723	logistic	41742	153	41589		FALSE	FALSE	Suicide or self-inflicted injury	mental disorders
585	PRS	-0.00177831	0.0135202	0.998223	0.972118	1.02503	0.895356	logistic	59175	8915	50260		FALSE	FALSE	Renal failure	genitourinary
264.1	PRS	0.0066582	0.0512761	1.00668	0.910426	1.11311	0.896685	logistic	48560	549	48011		FALSE	FALSE	Short stature	endocrine/metabolic
394.7	PRS	-0.00496286	0.0386601	0.995049	0.922437	1.07338	0.897855	logistic	55215	877	54338		FALSE	FALSE	Disease of tricuspid valve	circulatory system
184.2	PRS	0.0111842	0.0873286	1.01125	0.852161	1.20003	0.898094	logistic	60283	171	60112		FALSE	FALSE	Cancer of other female genital organs (excluding uterus and ovary)	neoplasms
242.1	PRS	0.00714411	0.0559301	1.00717	0.902597	1.12386	0.89836	logistic	53748	419	53329		FALSE	FALSE	Graves' disease	endocrine/metabolic
420.2	PRS	0.00480809	0.0380578	1.00482	0.932594	1.08264	0.899466	logistic	61167	908	60259		FALSE	FALSE	Pericarditis	circulatory system
379.2	PRS	-0.00380072	0.0301482	0.996206	0.939046	1.05685	0.899678	logistic	59257	1489	57768		FALSE	FALSE	Disorders of vitreous body	sense organs
741.4	PRS	0.00475183	0.0378711	1.00476	0.932883	1.08218	0.900149	logistic	56766	919	55847		FALSE	FALSE	Joint effusions	musculoskeletal
442.1	PRS	0.00443742	0.0356016	1.00445	0.936747	1.07704	0.900808	logistic	56025	1084	54941		FALSE	FALSE	Aortic aneurysm	circulatory system
578.8	PRS	0.00437605	0.0352167	1.00439	0.937397	1.07616	0.901109	logistic	54047	1068	52979		FALSE	FALSE	Hemorrhage of rectum and anus	digestive
444	PRS	-0.00701446	0.0566508	0.99301	0.888652	1.10962	0.901458	logistic	55349	408	54941		FALSE	FALSE	Arterial embolism and thrombosis	circulatory system
743.22	PRS	0.0128603	0.10399	1.01294	0.826165	1.24195	0.901578	logistic	55396	120	55276		FALSE	FALSE	Pathologic fracture of femur	musculoskeletal
279	PRS	-0.00367888	0.0298294	0.996328	0.939747	1.05632	0.901845	logistic	62832	1490	61342		FALSE	FALSE	Disorders involving the immune mechanism	endocrine/metabolic
452.2	PRS	0.00363726	0.029531	1.00364	0.947201	1.06345	0.901974	logistic	52688	1523	51165		FALSE	FALSE	Deep vein thrombosis [DVT]	circulatory system
159.3	PRS	0.0109908	0.0895101	1.01105	0.848361	1.20494	0.902274	logistic	58382	161	58221		FALSE	FALSE	Malignant neoplasm of gallbladder and extrahepatic bile ducts	neoplasms
79	PRS	0.00406341	0.0331517	1.00407	0.940904	1.07148	0.902447	logistic	55523	1253	54270		FALSE	FALSE	Viral infection	infectious diseases
368.1	PRS	-0.010031	0.0843615	0.990019	0.839139	1.16803	0.905351	logistic	61546	187	61359		FALSE	FALSE	Amblyopia	sense organs
751.2	PRS	0.00554969	0.0467944	1.00557	0.917441	1.10215	0.905594	logistic	63082	602	62480		FALSE	FALSE	Congenital anomalies of urinary system	congenital anomalies
747	PRS	-0.0027981	0.0237899	0.997206	0.951775	1.0448	0.906371	logistic	64486	2440	62046		FALSE	FALSE	Cardiac and circulatory congenital anomalies	congenital anomalies
586.12	PRS	-0.00859512	0.0732075	0.991442	0.858918	1.14441	0.906537	logistic	50512	252	50260		FALSE	FALSE	Vesicoureteral reflux	genitourinary
359.2	PRS	-0.00430445	0.0366916	0.995705	0.926612	1.06995	0.906611	logistic	60562	985	59577		FALSE	FALSE	Myopathy	neurological
601.1	PRS	0.00880872	0.0754577	1.00885	0.870151	1.16965	0.907068	logistic	59576	231	59345		FALSE	FALSE	Prostatitis	genitourinary
512.8	PRS	0.00160323	0.0138479	1.0016	0.974785	1.02916	0.907831	logistic	43886	8595	35291		FALSE	FALSE	Cough	respiratory
728.7	PRS	0.00465073	0.0412629	1.00466	0.926608	1.08929	0.910261	logistic	51972	772	51200		FALSE	FALSE	Fasciitis	musculoskeletal
702.2	PRS	0.00249744	0.0226278	1.0025	0.959011	1.04796	0.912116	logistic	61488	2740	58748		FALSE	FALSE	Seborrheic keratosis	dermatologic
281.9	PRS	-0.00872648	0.0799421	0.991311	0.847544	1.15947	0.913076	logistic	44115	203	43912		FALSE	FALSE	Deficiency anemias	hematopoietic
396	PRS	-0.00352924	0.0325032	0.996477	0.934975	1.06202	0.913535	logistic	55591	1253	54338		FALSE	FALSE	Abnormal heart sounds	circulatory system
611.3	PRS	-0.00315483	0.02961	0.99685	0.940644	1.05641	0.915149	logistic	61360	1554	59806		FALSE	FALSE	Lump or mass in breast	genitourinary
276.14	PRS	-0.00176293	0.0167907	0.998239	0.965922	1.03164	0.91638	logistic	49318	5206	44112		FALSE	FALSE	Hypopotassemia	endocrine/metabolic
612	PRS	0.00646354	0.061864	1.00648	0.891553	1.13623	0.916789	logistic	60147	341	59806		FALSE	FALSE	Breast conditions, congenital or relating to hormones	genitourinary
513.3	PRS	0.00513693	0.0501403	1.00515	0.911068	1.10895	0.918399	logistic	61776	529	61247		FALSE	FALSE	Hypoventilation	respiratory
585.2	PRS	0.00377643	0.039278	1.00378	0.929407	1.08411	0.923404	logistic	51119	859	50260		FALSE	FALSE	Renal failure NOS	genitourinary
579.8	PRS	0.0108073	0.113637	1.01087	0.809028	1.26306	0.924232	logistic	53081	102	52979		FALSE	FALSE	Nonspecific abnormal findings in stool contents	digestive
327.1	PRS	0.00688005	0.0730816	1.0069	0.872529	1.16197	0.924996	logistic	51319	244	51075		FALSE	FALSE	Hypersomnia	neurological
275.53	PRS	-0.00382327	0.0427789	0.996184	0.916063	1.08331	0.928786	logistic	59834	718	59116		FALSE	FALSE	Disorders of phosphorus metabolism	endocrine/metabolic
697	PRS	-0.00629945	0.0716471	0.99372	0.863529	1.14354	0.929938	logistic	57183	252	56931		FALSE	FALSE	Sarcoidosis	dermatologic
656.6	PRS	0.00972374	0.110745	1.00977	0.812745	1.25456	0.930034	logistic	64856	118	64738		FALSE	FALSE	Perinatal disorders of digestive system	pregnancy complications
193	PRS	-0.00413855	0.0473182	0.99587	0.907663	1.09265	0.930304	logistic	64826	584	64242		FALSE	FALSE	Thyroid cancer	neoplasms
356	PRS	-0.00252538	0.0293158	0.997478	0.941779	1.05647	0.931352	logistic	61133	1556	59577		FALSE	FALSE	Hereditary and idiopathic peripheral neuropathy	neurological
594.2	PRS	-0.00870103	0.102578	0.991337	0.810784	1.2121	0.932402	logistic	60659	124	60535		FALSE	FALSE	Calculus of lower urinary tract	genitourinary
380.4	PRS	-0.00285066	0.033642	0.997153	0.933524	1.06512	0.932472	logistic	63186	1172	62014		FALSE	FALSE	Impacted cerumen	sense organs
524	PRS	-0.00533021	0.0638761	0.994684	0.877632	1.12735	0.933497	logistic	61383	322	61061		FALSE	FALSE	Dentofacial anomalies, including malocclusion	digestive
368	PRS	-0.00242814	0.0301357	0.997575	0.940359	1.05827	0.935781	logistic	62819	1460	61359		FALSE	FALSE	Visual disturbances	sense organs
297.1	PRS	-0.00379158	0.0473035	0.996216	0.908004	1.093	0.936114	logistic	42185	596	41589		FALSE	FALSE	Suicidal ideation	mental disorders
907	PRS	-0.00544121	0.0684832	0.994574	0.869647	1.13745	0.936672	logistic	65753	277	65476		FALSE	FALSE	Injuries to the nervous system	injuries & poisonings
835	PRS	-0.0031807	0.0404227	0.996824	0.920895	1.07901	0.937282	logistic	62548	803	61745		FALSE	FALSE	Internal derangement of knee	injuries & poisonings
292	PRS	0.00126373	0.0160876	1.00126	0.970185	1.03334	0.937388	logistic	59135	5649	53486		FALSE	FALSE	Neurological disorders	mental disorders
635	PRS	0.00534812	0.0682171	1.00536	0.879539	1.14919	0.937511	logistic	63838	289	63549		FALSE	FALSE	Hemorrhage during pregnancy; childbirth and postpartum	pregnancy complications
304	PRS	0.00206733	0.0265266	1.00207	0.951301	1.05555	0.93788	logistic	43522	1933	41589		FALSE	FALSE	Adjustment reaction	mental disorders
611.1	PRS	-0.00260299	0.0343673	0.9974	0.932428	1.0669	0.939626	logistic	60948	1142	59806		FALSE	FALSE	Abnormal mammogram	genitourinary
614.3	PRS	-0.00687349	0.0931333	0.99315	0.827443	1.19204	0.941167	logistic	62527	150	62377		FALSE	FALSE	Pelvic inflammatory disease (PID)	genitourinary
420.21	PRS	-0.00726656	0.101243	0.99276	0.814074	1.21067	0.942782	logistic	60386	127	60259		FALSE	FALSE	Acute pericarditis	circulatory system
371.21	PRS	0.00269025	0.0378432	1.00269	0.931013	1.07989	0.943327	logistic	58682	928	57754		FALSE	FALSE	Allergic conjunctivitis	sense organs
994.2	PRS	0.00145055	0.0206475	1.00145	0.961733	1.04281	0.943992	logistic	63542	3225	60317		FALSE	FALSE	Sepsis	injuries & poisonings
440.1	PRS	0.00501692	0.0715992	1.00503	0.873438	1.15645	0.944138	logistic	55198	257	54941		FALSE	FALSE	Atherosclerosis of renal artery	circulatory system
585.31	PRS	-0.00283774	0.0405599	0.997166	0.920963	1.07967	0.944222	logistic	51065	805	50260		FALSE	FALSE	Renal dialysis	genitourinary
249	PRS	0.00424407	0.0606859	1.00425	0.891633	1.1311	0.944245	logistic	51642	356	51286		FALSE	FALSE	Secondary diabetes mellitus	endocrine/metabolic
426.92	PRS	-0.00237495	0.0342504	0.997628	0.932855	1.0669	0.944718	logistic	43387	1166	42221		FALSE	FALSE	Cardiac defibrillator in situ	circulatory system
535.2	PRS	0.00386608	0.0557813	1.00387	0.899906	1.11985	0.944745	logistic	57738	425	57313		FALSE	FALSE	Atrophic gastritis	digestive
288.3	PRS	0.00550817	0.0795557	1.00552	0.860346	1.1752	0.944801	logistic	50020	205	49815		FALSE	FALSE	Eosinophilia	hematopoietic
502	PRS	-0.0030871	0.0452532	0.996918	0.912303	1.08938	0.945612	logistic	47189	645	46544		FALSE	FALSE	Postinflammatory pulmonary fibrosis	respiratory
819	PRS	-0.00288668	0.0424004	0.997117	0.917602	1.08352	0.945721	logistic	64557	732	63825		FALSE	FALSE	Skull and face fracture and other intercranial injury	injuries & poisonings
378	PRS	-0.00298265	0.0441976	0.997022	0.914288	1.08724	0.946196	logistic	58455	687	57768		FALSE	FALSE	Strabismus and other disorders of binocular eye movements	sense organs
949.1	PRS	-0.00762139	0.114302	0.992408	0.793221	1.24161	0.946838	logistic	53338	101	53237		FALSE	FALSE	Diaper or napkin rash	injuries & poisonings
603.1	PRS	-0.00615042	0.0942304	0.993868	0.826263	1.19547	0.947959	logistic	58517	147	58370		FALSE	FALSE	Hydrocele	genitourinary
747.1	PRS	0.00159951	0.0247037	1.0016	0.954259	1.05129	0.948375	logistic	64303	2257	62046		FALSE	FALSE	Cardiac congenital anomalies	congenital anomalies
70.9	PRS	0.00398142	0.0620327	1.00399	0.889049	1.13379	0.948825	logistic	54610	340	54270		FALSE	FALSE	Hepatitis NOS	infectious diseases
374.6	PRS	0.00269153	0.0422952	1.0027	0.922925	1.08936	0.94926	logistic	58493	739	57754		FALSE	FALSE	Dermatochalasis	sense organs
782	PRS	0.00452647	0.0719055	1.00454	0.872486	1.15657	0.949806	logistic	55291	251	55040		FALSE	FALSE	Symptoms involving skin and other integumentary tissue	symptoms
242	PRS	0.00256624	0.0410546	1.00257	0.925056	1.08658	0.950158	logistic	54111	782	53329		FALSE	FALSE	Thyrotoxicosis with or without goiter	endocrine/metabolic
370	PRS	0.00277051	0.0446061	1.00277	0.918827	1.09439	0.950475	logistic	58416	662	57754		FALSE	FALSE	Keratitis	sense organs
696.41	PRS	0.00273084	0.0443356	1.00273	0.919278	1.09377	0.950885	logistic	55190	663	54527		FALSE	FALSE	Psoriasis vulgaris	dermatologic
285.22	PRS	0.00163647	0.0268142	1.00164	0.950355	1.05569	0.951335	logistic	45809	1897	43912		FALSE	FALSE	Anemia in neoplastic disease	hematopoietic
291.8	PRS	-0.00159559	0.0261783	0.998406	0.94847	1.05097	0.951398	logistic	55455	1969	53486		FALSE	FALSE	Alteration of consciousness	mental disorders
370.3	PRS	0.00316789	0.0530256	1.00317	0.904148	1.11304	0.952361	logistic	58220	466	57754		FALSE	FALSE	Keratoconjunctivitis	sense organs
440.21	PRS	0.00472245	0.0804321	1.00473	0.858194	1.17629	0.95318	logistic	55143	202	54941		FALSE	FALSE	Atherosclerosis of native arteries of the extremities with ulceration or gangrene	circulatory system
751.21	PRS	0.00346367	0.0597206	1.00347	0.892625	1.12808	0.95375	logistic	62847	367	62480		FALSE	FALSE	Cystic kidney disease	congenital anomalies
300.12	PRS	-0.00274692	0.0479476	0.997257	0.907806	1.09552	0.954314	logistic	42164	575	41589		FALSE	FALSE	Agorophobia, social phobia, and panic disorder	mental disorders
355	PRS	-0.00345841	0.0611948	0.996548	0.88391	1.12354	0.954932	logistic	58169	349	57820		FALSE	FALSE	Complex regional/central pain syndrome	neurological
513	PRS	-0.00157836	0.0296685	0.998423	0.94202	1.0582	0.957573	logistic	62764	1517	61247		FALSE	FALSE	Respiratory abnormalities	respiratory
496	PRS	-0.000951851	0.0180777	0.999049	0.96427	1.03508	0.958008	logistic	56869	4458	52411		FALSE	FALSE	Chronic airway obstruction	respiratory
715	PRS	-0.0022705	0.0434349	0.997732	0.916308	1.08639	0.958311	logistic	57123	694	56429		FALSE	FALSE	Other inflammatory spondylopathies	musculoskeletal
427.42	PRS	0.00286338	0.056069	1.00287	0.898497	1.11936	0.959271	logistic	42636	415	42221		FALSE	FALSE	Cardiac arrest	circulatory system
426.4	PRS	-0.00565339	0.111499	0.994363	0.799162	1.23724	0.959562	logistic	42327	106	42221		FALSE	FALSE	Anomalous atrioventricular excitation	circulatory system
694.2	PRS	-0.00192586	0.0398699	0.998076	0.923051	1.0792	0.961474	logistic	57757	826	56931		FALSE	FALSE	Other dyschromia	dermatologic
740.2	PRS	0.00132632	0.0283505	1.00133	0.947204	1.05854	0.962686	logistic	53923	1775	52148		FALSE	FALSE	Osteoarthrosis, generalized	musculoskeletal
276	PRS	0.000524154	0.0116687	1.00052	0.977901	1.02367	0.964171	logistic	56721	12609	44112		FALSE	FALSE	Disorders of fluid, electrolyte, and acid-base balance	endocrine/metabolic
344	PRS	0.00212207	0.0503033	1.00212	0.908035	1.10596	0.966351	logistic	51884	517	51367		FALSE	FALSE	Other paralytic syndromes	neurological
375.1	PRS	-0.00108264	0.0259586	0.998918	0.949365	1.05106	0.966733	logistic	59807	2039	57768		FALSE	FALSE	Dry eyes	sense organs
694	PRS	-0.00159052	0.0385877	0.998411	0.925684	1.07685	0.967122	logistic	57813	882	56931		FALSE	FALSE	Dyschromia and Vitiligo	dermatologic
610.4	PRS	-0.00342041	0.0831235	0.996585	0.846756	1.17293	0.967177	logistic	59994	188	59806		FALSE	FALSE	Benign neoplasm of breast	genitourinary
681.7	PRS	0.00147232	0.037214	1.00147	0.931027	1.07725	0.968441	logistic	56422	944	55478		FALSE	FALSE	Cellulitis and abscess of trunk	dermatologic
520.2	PRS	0.00264575	0.0683644	1.00265	0.876912	1.14642	0.969129	logistic	61343	282	61061		FALSE	FALSE	Disturbances in tooth eruption	digestive
38.3	PRS	0.000984129	0.0255872	1.00098	0.952022	1.05246	0.969319	logistic	57526	2064	55462		FALSE	FALSE	Bacteremia	infectious diseases
473.4	PRS	0.00119506	0.0317185	1.0012	0.940848	1.06541	0.969945	logistic	48154	1324	46830		FALSE	FALSE	Voice disturbance	respiratory
765	PRS	-0.00139467	0.0382947	0.998606	0.926397	1.07644	0.970948	logistic	59919	897	59022		FALSE	FALSE	Cervical radiculitis	symptoms
198.2	PRS	-0.000868402	0.025187	0.999132	0.951006	1.04969	0.972496	logistic	51921	2157	49764		FALSE	FALSE	Secondary malignancy of respiratory organs	neoplasms
587	PRS	-0.00137274	0.0401305	0.998628	0.92309	1.08035	0.972712	logistic	51080	820	50260		FALSE	FALSE	Kidney replaced by transpant	genitourinary
701	PRS	-0.000888919	0.0266135	0.999111	0.948331	1.05261	0.973355	logistic	61424	1892	59532		FALSE	FALSE	Other hypertrophic and atrophic conditions of skin	dermatologic
174.1	PRS	-0.000800395	0.02399	0.9992	0.953305	1.0473	0.973385	logistic	61525	2486	59039		FALSE	FALSE	Breast cancer [female]	neoplasms
198.5	PRS	0.00121926	0.0372622	1.00122	0.930703	1.07708	0.973897	logistic	50717	953	49764		FALSE	FALSE	Secondary malignancy of brain/spine	neoplasms
245	PRS	0.00129307	0.0406561	1.00129	0.924601	1.08435	0.974628	logistic	54130	801	53329		FALSE	FALSE	Thyroiditis	endocrine/metabolic
337	PRS	-0.00189831	0.0610566	0.998103	0.88553	1.12499	0.975197	logistic	51715	348	51367		FALSE	FALSE	Disorders of the autonomic nervous system	neurological
465	PRS	0.000516084	0.0165992	1.00052	0.968489	1.0336	0.975197	logistic	54916	5321	49595		FALSE	FALSE	Acute upper respiratory infections of multiple or unspecified sites	respiratory
871.1	PRS	0.00254109	0.0821965	1.00254	0.853368	1.1778	0.975338	logistic	59211	193	59018		FALSE	FALSE	Open wound of hand except finger(s)	injuries & poisonings
737	PRS	0.00108943	0.036109	1.00109	0.932688	1.07451	0.975931	logistic	58984	1017	57967		FALSE	FALSE	Curvature of spine	musculoskeletal
295.3	PRS	-0.00154576	0.051961	0.998455	0.901776	1.1055	0.976268	logistic	42072	483	41589		FALSE	FALSE	Psychosis	mental disorders
361	PRS	-0.00182674	0.0620136	0.998175	0.883933	1.12718	0.9765	logistic	60803	338	60465		FALSE	FALSE	Retinal detachments and defects	sense organs
377.1	PRS	-0.002787	0.096908	0.997217	0.824707	1.20581	0.977057	logistic	57907	139	57768		FALSE	FALSE	Optic atrophy	sense organs
427.1	PRS	0.000651077	0.0236043	1.00065	0.955411	1.04803	0.977995	logistic	44754	2533	42221		FALSE	FALSE	Paroxysmal tachycardia, unspecified	circulatory system
574.12	PRS	-0.00206495	0.0774337	0.997937	0.857414	1.16149	0.978725	logistic	60709	217	60492		FALSE	FALSE	Cholelithiasis with other cholecystitis	digestive
586.2	PRS	-0.00103948	0.040548	0.998961	0.922642	1.08159	0.979548	logistic	51070	810	50260		FALSE	FALSE	Cyst of kidney, acquired	genitourinary
735.3	PRS	-0.00136524	0.05576	0.998636	0.895248	1.11396	0.980466	logistic	58386	419	57967		FALSE	FALSE	Hallux valgus (Bunion)	musculoskeletal
696.42	PRS	0.0014262	0.0611075	1.00143	0.88839	1.12885	0.98138	logistic	54875	348	54527		FALSE	FALSE	Psoriatic arthropathy	dermatologic
747.13	PRS	0.00106064	0.0476471	1.00106	0.911806	1.09905	0.98224	logistic	62660	614	62046		FALSE	FALSE	Congenital anomalies of great vessels	congenital anomalies
433.5	PRS	-0.0012584	0.0589018	0.998742	0.889847	1.12096	0.982955	logistic	56405	375	56030		FALSE	FALSE	Cerebral aneurysm	circulatory system
317	PRS	-0.00065834	0.0311746	0.999342	0.940108	1.06231	0.983152	logistic	53061	1378	51683		FALSE	FALSE	Alcohol-related disorders	mental disorders
737.1	PRS	-0.00175783	0.0841418	0.998244	0.846474	1.17723	0.983332	logistic	58150	183	57967		FALSE	FALSE	Kyphosis (acquired)	musculoskeletal
528.1	PRS	0.000937768	0.046252	1.00094	0.914191	1.09592	0.983824	logistic	62652	611	62041		FALSE	FALSE	Stomatitis and mucositis	digestive
301.2	PRS	0.00167281	0.0835933	1.00167	0.850297	1.18	0.984034	logistic	41778	189	41589		FALSE	FALSE	Antisocial/borderline personality disorder	mental disorders
597.8	PRS	-0.00142986	0.0779524	0.998571	0.857086	1.16341	0.985365	logistic	60011	212	59799		FALSE	FALSE	Urethral hypermobility/ISD	genitourinary
701.4	PRS	0.00154586	0.0861513	1.00155	0.845937	1.18578	0.985684	logistic	59708	176	59532		FALSE	FALSE	Keloid scar	dermatologic
501	PRS	0.000744567	0.0417212	1.00074	0.922167	1.08602	0.985762	logistic	47304	760	46544		FALSE	FALSE	Pneumonitis due to inhalation of food or vomitus	respiratory
555.21	PRS	0.00102336	0.0615697	1.00102	0.887228	1.12942	0.986739	logistic	46112	347	45765		FALSE	FALSE	Ulcerative colitis (chronic)	digestive
724	PRS	0.000704615	0.0424227	1.0007	0.920863	1.08747	0.986748	logistic	54053	730	53323		FALSE	FALSE	Other and unspecified disorders of back	musculoskeletal
782.3	PRS	0.000269281	0.0168361	1.00027	0.9678	1.03383	0.987239	logistic	60194	5154	55040		FALSE	FALSE	Edema	symptoms
112	PRS	-0.000415769	0.0288347	0.999584	0.944659	1.0577	0.988496	logistic	59098	1601	57497		FALSE	FALSE	Candidiasis	infectious diseases
191.1	PRS	-0.000620201	0.0459837	0.99938	0.913248	1.09364	0.989239	logistic	64559	617	63942		FALSE	FALSE	Cancer of brain and nervous system	neoplasms
442	PRS	-0.000429544	0.031854	0.999571	0.939072	1.06397	0.989241	logistic	56298	1357	54941		FALSE	FALSE	Other aneurysm	circulatory system
755	PRS	-0.00072174	0.0620063	0.999279	0.884924	1.12841	0.990713	logistic	64434	349	64085		FALSE	FALSE	Congenital anomalies of limbs	congenital anomalies
649.1	PRS	0.000612368	0.054032	1.00061	0.900063	1.11239	0.990957	logistic	64325	465	63860		FALSE	FALSE	Diabetes or abnormal glucose tolerance complicating pregnancy	pregnancy complications
296.2	PRS	0.0001266	0.0137759	1.00013	0.973484	1.0275	0.992668	logistic	49939	8350	41589		FALSE	FALSE	Depression	mental disorders
701.2	PRS	-0.000321691	0.0370507	0.999678	0.929656	1.07498	0.993072	logistic	60493	961	59532		FALSE	FALSE	Scar conditions and fibrosis of skin	dermatologic
727.1	PRS	0.000264139	0.0305606	1.00026	0.942109	1.06201	0.993104	logistic	52634	1434	51200		FALSE	FALSE	Synovitis and tenosynovitis	musculoskeletal
428.3	PRS	-0.000163321	0.0228204	0.999837	0.956101	1.04557	0.99429	logistic	56870	2692	54178		FALSE	FALSE	Heart failure with reduced EF [Systolic or combined heart failure]	circulatory system
359	PRS	-0.000234327	0.0356328	0.999766	0.932324	1.07209	0.994753	logistic	60620	1043	59577		FALSE	FALSE	Muscular dystrophies and other myopathies	neurological
727	PRS	0.000116339	0.0225474	1.00012	0.956881	1.04531	0.995883	logistic	53912	2712	51200		FALSE	FALSE	Other disorders of synovium, tendon, and bursa	musculoskeletal
241	PRS	0.000111025	0.0284811	1.00011	0.945811	1.05753	0.99689	logistic	55010	1681	53329		FALSE	FALSE	Nontoxic nodular goiter	endocrine/metabolic
531	PRS	5.16376e-05	0.0398733	1.00005	0.924872	1.08134	0.998967	logistic	63794	824	62970		FALSE	FALSE	Peptic ulcer (excl. esophageal)	digestive
612.2	PRS	2.77823e-06	0.0674352	1	0.876192	1.14131	0.999967	logistic	60092	286	59806		FALSE	FALSE	Hypertrophy of breast (Gynecomastia)	genitourinary
8.51	PRS	NA	NA	NA	NA	NA	NA	logistic	63478	4	63474	[Error: < 100 cases or controls]	NA	NA	Intestinal e.coli	infectious diseases
8.7	PRS	NA	NA	NA	NA	NA	NA	logistic	63481	7	63474	[Error: < 100 cases or controls]	NA	NA	Intestinal infection due to protozoa	infectious diseases
10	PRS	NA	NA	NA	NA	NA	NA	logistic	55527	65	55462	[Error: < 100 cases or controls]	NA	NA	Tuberculosis	infectious diseases
31	PRS	NA	NA	NA	NA	NA	NA	logistic	55560	98	55462	[Error: < 100 cases or controls]	NA	NA	Diseases due to other mycobacteria	infectious diseases
31.1	PRS	NA	NA	NA	NA	NA	NA	NA	55462	NA	NA	[Error: non-varying phenotype or genotype]	NA	NA	Leprosy	infectious diseases
41.21	PRS	NA	NA	NA	NA	NA	NA	logistic	55476	14	55462	[Error: < 100 cases or controls]	NA	NA	Rheumatic fever / chorea	infectious diseases
41.8	PRS	NA	NA	NA	NA	NA	NA	logistic	55557	95	55462	[Error: < 100 cases or controls]	NA	NA	H. pylori	infectious diseases
70.1	PRS	NA	NA	NA	NA	NA	NA	logistic	54286	16	54270	[Error: < 100 cases or controls]	NA	NA	Viral hepatitis A	infectious diseases
79.1	PRS	NA	NA	NA	NA	NA	NA	logistic	54290	20	54270	[Error: < 100 cases or controls]	NA	NA	Varicella infection	infectious diseases
79.2	PRS	NA	NA	NA	NA	NA	NA	logistic	54361	91	54270	[Error: < 100 cases or controls]	NA	NA	Infectious mononucleosis	infectious diseases
79.9	PRS	NA	NA	NA	NA	NA	NA	logistic	54367	97	54270	[Error: < 100 cases or controls]	NA	NA	Viremia, NOS	infectious diseases
81.1	PRS	NA	NA	NA	NA	NA	NA	logistic	61830	64	61766	[Error: < 100 cases or controls]	NA	NA	Graft-versus-host disease	infectious diseases
81.11	PRS	NA	NA	NA	NA	NA	NA	logistic	61782	16	61766	[Error: < 100 cases or controls]	NA	NA	Acute graft-versus-host disease	infectious diseases
81.12	PRS	NA	NA	NA	NA	NA	NA	logistic	61819	53	61766	[Error: < 100 cases or controls]	NA	NA	Chronic graft-versus-host disease	infectious diseases
90.2	PRS	NA	NA	NA	NA	NA	NA	logistic	65964	31	65933	[Error: < 100 cases or controls]	NA	NA	Gonococcal infections	infectious diseases
90.3	PRS	NA	NA	NA	NA	NA	NA	logistic	65941	8	65933	[Error: < 100 cases or controls]	NA	NA	Venereal diseases due to Chlamydia trachomatis	infectious diseases
110.2	PRS	NA	NA	NA	NA	NA	NA	logistic	57585	88	57497	[Error: < 100 cases or controls]	NA	NA	Dermatomycoses	infectious diseases
117.2	PRS	NA	NA	NA	NA	NA	NA	logistic	57498	1	57497	[Error: < 100 cases or controls]	NA	NA	Coccidioidomycosis	infectious diseases
117.3	PRS	NA	NA	NA	NA	NA	NA	logistic	57518	21	57497	[Error: < 100 cases or controls]	NA	NA	Blastomycotic infection	infectious diseases
130	PRS	NA	NA	NA	NA	NA	NA	logistic	64083	47	64036	[Error: < 100 cases or controls]	NA	NA	Spirochetal infection	infectious diseases
130.1	PRS	NA	NA	NA	NA	NA	NA	logistic	64039	3	64036	[Error: < 100 cases or controls]	NA	NA	Lyme disease	infectious diseases
131	PRS	NA	NA	NA	NA	NA	NA	logistic	64057	21	64036	[Error: < 100 cases or controls]	NA	NA	Protozoan infection	infectious diseases
132	PRS	NA	NA	NA	NA	NA	NA	logistic	64107	71	64036	[Error: < 100 cases or controls]	NA	NA	Infestation (lice, mites)	infectious diseases
132.1	PRS	NA	NA	NA	NA	NA	NA	logistic	64067	31	64036	[Error: < 100 cases or controls]	NA	NA	Pediculosis and phthirus infestation	infectious diseases
133	PRS	NA	NA	NA	NA	NA	NA	logistic	64043	7	64036	[Error: < 100 cases or controls]	NA	NA	Arthropod-borne diseases	infectious diseases
134	PRS	NA	NA	NA	NA	NA	NA	logistic	64058	22	64036	[Error: < 100 cases or controls]	NA	NA	Helminthiases	infectious diseases
134.1	PRS	NA	NA	NA	NA	NA	NA	logistic	64051	15	64036	[Error: < 100 cases or controls]	NA	NA	Intestinal helminthiases	infectious diseases
145.1	PRS	NA	NA	NA	NA	NA	NA	logistic	64209	19	64190	[Error: < 100 cases or controls]	NA	NA	Cancer of lip	neoplasms
145.4	PRS	NA	NA	NA	NA	NA	NA	logistic	64261	71	64190	[Error: < 100 cases or controls]	NA	NA	Cancer of the gums	neoplasms
145.5	PRS	NA	NA	NA	NA	NA	NA	logistic	64248	58	64190	[Error: < 100 cases or controls]	NA	NA	Cancer of the mouth floor	neoplasms
149.2	PRS	NA	NA	NA	NA	NA	NA	logistic	64286	96	64190	[Error: < 100 cases or controls]	NA	NA	Cancer of nasopharynx	neoplasms
149.3	PRS	NA	NA	NA	NA	NA	NA	logistic	64266	76	64190	[Error: < 100 cases or controls]	NA	NA	Cancer of hypopharynx	neoplasms
187.1	PRS	NA	NA	NA	NA	NA	NA	logistic	63770	33	63737	[Error: < 100 cases or controls]	NA	NA	Malignant neoplasm of unspecified male genital organ	neoplasms
187.8	PRS	NA	NA	NA	NA	NA	NA	logistic	63751	14	63737	[Error: < 100 cases or controls]	NA	NA	Neoplasm of uncertain behavior of male genital organs	neoplasms
199.4	PRS	NA	NA	NA	NA	NA	NA	logistic	49835	71	49764	[Error: < 100 cases or controls]	NA	NA	Neurofibromatosis	neoplasms
202.21	PRS	NA	NA	NA	NA	NA	NA	logistic	63411	84	63327	[Error: < 100 cases or controls]	NA	NA	Nodular lymphoma	neoplasms
202.22	PRS	NA	NA	NA	NA	NA	NA	logistic	63422	95	63327	[Error: < 100 cases or controls]	NA	NA	Reticulosarcoma	neoplasms
202.23	PRS	NA	NA	NA	NA	NA	NA	logistic	63397	70	63327	[Error: < 100 cases or controls]	NA	NA	Lymphosarcoma	neoplasms
202.24	PRS	NA	NA	NA	NA	NA	NA	logistic	63415	88	63327	[Error: < 100 cases or controls]	NA	NA	Large cell lymphoma	neoplasms
204.3	PRS	NA	NA	NA	NA	NA	NA	logistic	63384	57	63327	[Error: < 100 cases or controls]	NA	NA	Monocytic leukemia	neoplasms
216.1	PRS	NA	NA	NA	NA	NA	NA	logistic	59315	20	59295	[Error: < 100 cases or controls]	NA	NA	Screening for malignant neoplasms of the skin	neoplasms
218.2	PRS	NA	NA	NA	NA	NA	NA	logistic	60844	13	60831	[Error: < 100 cases or controls]	NA	NA	Other benign neoplasm of uterus	neoplasms
221	PRS	NA	NA	NA	NA	NA	NA	logistic	57923	39	57884	[Error: < 100 cases or controls]	NA	NA	Benign neoplasm of other female genital organs	neoplasms
222	PRS	NA	NA	NA	NA	NA	NA	logistic	63752	15	63737	[Error: < 100 cases or controls]	NA	NA	Benign neoplasm of male genital organs	neoplasms
223	PRS	NA	NA	NA	NA	NA	NA	logistic	52012	37	51975	[Error: < 100 cases or controls]	NA	NA	Benign neoplasm of kidney and other urinary organs	neoplasms
225.2	PRS	NA	NA	NA	NA	NA	NA	logistic	63985	43	63942	[Error: < 100 cases or controls]	NA	NA	Benign neoplasm of spinal cord, meninges	neoplasms
227.2	PRS	NA	NA	NA	NA	NA	NA	logistic	64307	65	64242	[Error: < 100 cases or controls]	NA	NA	Benign neoplasm of parathyroid gland	neoplasms
229	PRS	NA	NA	NA	NA	NA	NA	logistic	65710	54	65656	[Error: < 100 cases or controls]	NA	NA	Benign neoplasm of unspecified sites	neoplasms
229.1	PRS	NA	NA	NA	NA	NA	NA	logistic	65674	18	65656	[Error: < 100 cases or controls]	NA	NA	Benign neoplasm of lymph nodes	neoplasms
230	PRS	NA	NA	NA	NA	NA	NA	logistic	66340	17	66323	[Error: < 100 cases or controls]	NA	NA	Kaposi's sarcoma	neoplasms
242.3	PRS	NA	NA	NA	NA	NA	NA	logistic	53414	85	53329	[Error: < 100 cases or controls]	NA	NA	Exophthalmos	endocrine/metabolic
242.31	PRS	NA	NA	NA	NA	NA	NA	logistic	53353	24	53329	[Error: < 100 cases or controls]	NA	NA	Thyrotoxic exophthalmos	endocrine/metabolic
244.3	PRS	NA	NA	NA	NA	NA	NA	logistic	53334	5	53329	[Error: < 100 cases or controls]	NA	NA	Iodine hypothyroidism	endocrine/metabolic
244.5	PRS	NA	NA	NA	NA	NA	NA	logistic	53422	93	53329	[Error: < 100 cases or controls]	NA	NA	Congenital hypothyroidism	endocrine/metabolic
245.1	PRS	NA	NA	NA	NA	NA	NA	logistic	53378	49	53329	[Error: < 100 cases or controls]	NA	NA	Thyroiditis, acute and subacute	endocrine/metabolic
246.2	PRS	NA	NA	NA	NA	NA	NA	logistic	53341	12	53329	[Error: < 100 cases or controls]	NA	NA	Thyroid cyst	endocrine/metabolic
250.15	PRS	NA	NA	NA	NA	NA	NA	logistic	51345	59	51286	[Error: < 100 cases or controls]	NA	NA	Diabetes type 1 with peripheral circulatory disorders	endocrine/metabolic
250.5	PRS	NA	NA	NA	NA	NA	NA	logistic	51322	36	51286	[Error: < 100 cases or controls]	NA	NA	Glycosuria or Acetonuria	endocrine/metabolic
251.8	PRS	NA	NA	NA	NA	NA	NA	logistic	57459	8	57451	[Error: < 100 cases or controls]	NA	NA	Abnormality of secretion of glucagon or gastrin	endocrine/metabolic
253.11	PRS	NA	NA	NA	NA	NA	NA	logistic	57481	30	57451	[Error: < 100 cases or controls]	NA	NA	Acromegaly and gigantism	endocrine/metabolic
253.3	PRS	NA	NA	NA	NA	NA	NA	logistic	57533	82	57451	[Error: < 100 cases or controls]	NA	NA	Diabetes insipidus	endocrine/metabolic
253.7	PRS	NA	NA	NA	NA	NA	NA	logistic	57546	95	57451	[Error: < 100 cases or controls]	NA	NA	Other disorders of neurohypophysis	endocrine/metabolic
254	PRS	NA	NA	NA	NA	NA	NA	logistic	57470	19	57451	[Error: < 100 cases or controls]	NA	NA	Diseases of thymus gland	endocrine/metabolic
255.12	PRS	NA	NA	NA	NA	NA	NA	logistic	57496	45	57451	[Error: < 100 cases or controls]	NA	NA	Hyperaldosteronism	endocrine/metabolic
255.13	PRS	NA	NA	NA	NA	NA	NA	logistic	57488	37	57451	[Error: < 100 cases or controls]	NA	NA	Medulloadrenal hyperfunction	endocrine/metabolic
255.22	PRS	NA	NA	NA	NA	NA	NA	logistic	57498	47	57451	[Error: < 100 cases or controls]	NA	NA	Mineralocorticoid deficiency	endocrine/metabolic
255.3	PRS	NA	NA	NA	NA	NA	NA	logistic	57488	37	57451	[Error: < 100 cases or controls]	NA	NA	Adrenogenital disorders	endocrine/metabolic
256.1	PRS	NA	NA	NA	NA	NA	NA	logistic	57454	3	57451	[Error: < 100 cases or controls]	NA	NA	Hyperestrogenism	endocrine/metabolic
258	PRS	NA	NA	NA	NA	NA	NA	logistic	57498	47	57451	[Error: < 100 cases or controls]	NA	NA	Iatrogenic endocrine disorders	endocrine/metabolic
258.1	PRS	NA	NA	NA	NA	NA	NA	logistic	57481	30	57451	[Error: < 100 cases or controls]	NA	NA	Postablative ovarian failure	endocrine/metabolic
259.1	PRS	NA	NA	NA	NA	NA	NA	logistic	57457	6	57451	[Error: < 100 cases or controls]	NA	NA	Nonspecific abnormal results of other endocrine function study	endocrine/metabolic
259.2	PRS	NA	NA	NA	NA	NA	NA	logistic	57530	79	57451	[Error: < 100 cases or controls]	NA	NA	Carcinoid syndrome	endocrine/metabolic
259.3	PRS	NA	NA	NA	NA	NA	NA	logistic	57520	69	57451	[Error: < 100 cases or controls]	NA	NA	Delay in sexual development and puberty NEC	endocrine/metabolic
259.8	PRS	NA	NA	NA	NA	NA	NA	logistic	57486	35	57451	[Error: < 100 cases or controls]	NA	NA	Polyglandular activity in multiple endocrine adenomatosis	endocrine/metabolic
260.21	PRS	NA	NA	NA	NA	NA	NA	logistic	48045	34	48011	[Error: < 100 cases or controls]	NA	NA	Kwashiorkor	endocrine/metabolic
260.7	PRS	NA	NA	NA	NA	NA	NA	logistic	48028	17	48011	[Error: < 100 cases or controls]	NA	NA	Polyphagia	endocrine/metabolic
261.1	PRS	NA	NA	NA	NA	NA	NA	logistic	48049	38	48011	[Error: < 100 cases or controls]	NA	NA	Vitamin A deficiency	endocrine/metabolic
261.3	PRS	NA	NA	NA	NA	NA	NA	logistic	48015	4	48011	[Error: < 100 cases or controls]	NA	NA	Vitamin C deficiencies	endocrine/metabolic
261.41	PRS	NA	NA	NA	NA	NA	NA	logistic	48048	37	48011	[Error: < 100 cases or controls]	NA	NA	Rickets or osteomalacia	endocrine/metabolic
270.1	PRS	NA	NA	NA	NA	NA	NA	logistic	62552	86	62466	[Error: < 100 cases or controls]	NA	NA	Disturbances of amino-acid transport	endocrine/metabolic
270.11	PRS	NA	NA	NA	NA	NA	NA	logistic	62488	22	62466	[Error: < 100 cases or controls]	NA	NA	Disturbances of sulphur-bearing amino-acid metabolism	endocrine/metabolic
270.12	PRS	NA	NA	NA	NA	NA	NA	logistic	62502	36	62466	[Error: < 100 cases or controls]	NA	NA	Phenylketonuria [PKU]	endocrine/metabolic
270.2	PRS	NA	NA	NA	NA	NA	NA	logistic	62551	85	62466	[Error: < 100 cases or controls]	NA	NA	Disorders of amino-acid metabolism	endocrine/metabolic
270.21	PRS	NA	NA	NA	NA	NA	NA	logistic	62522	56	62466	[Error: < 100 cases or controls]	NA	NA	Disorders of urea cycle metabolism	endocrine/metabolic
270.31	PRS	NA	NA	NA	NA	NA	NA	logistic	62470	4	62466	[Error: < 100 cases or controls]	NA	NA	Polyclonal hypergammaglobulinemia	endocrine/metabolic
270.33	PRS	NA	NA	NA	NA	NA	NA	logistic	62544	78	62466	[Error: < 100 cases or controls]	NA	NA	Amyloidosis	endocrine/metabolic
270.34	PRS	NA	NA	NA	NA	NA	NA	logistic	62556	90	62466	[Error: < 100 cases or controls]	NA	NA	Alpha-1-antitrypsin deficiency	endocrine/metabolic
270.35	PRS	NA	NA	NA	NA	NA	NA	logistic	62484	18	62466	[Error: < 100 cases or controls]	NA	NA	Macroglobulinemia	endocrine/metabolic
271.9	PRS	NA	NA	NA	NA	NA	NA	logistic	65828	41	65787	[Error: < 100 cases or controls]	NA	NA	Other disorders of carbohydrate transport and metabolism	endocrine/metabolic
272.14	PRS	NA	NA	NA	NA	NA	NA	logistic	43273	9	43264	[Error: < 100 cases or controls]	NA	NA	Hyperchylomicronemia	endocrine/metabolic
272.9	PRS	NA	NA	NA	NA	NA	NA	logistic	43293	29	43264	[Error: < 100 cases or controls]	NA	NA	Unspecified disorder of lipoid metabolism	endocrine/metabolic
275.11	PRS	NA	NA	NA	NA	NA	NA	logistic	59187	71	59116	[Error: < 100 cases or controls]	NA	NA	Hereditary hemochromatosis	hematopoietic
275.2	PRS	NA	NA	NA	NA	NA	NA	logistic	59140	24	59116	[Error: < 100 cases or controls]	NA	NA	Disorders of copper metabolism	endocrine/metabolic
276.8	PRS	NA	NA	NA	NA	NA	NA	logistic	44140	28	44112	[Error: < 100 cases or controls]	NA	NA	Polydipsia	endocrine/metabolic
277.1	PRS	NA	NA	NA	NA	NA	NA	logistic	63195	12	63183	[Error: < 100 cases or controls]	NA	NA	Disorders of porphyrin metabolism	endocrine/metabolic
277.2	PRS	NA	NA	NA	NA	NA	NA	logistic	63186	3	63183	[Error: < 100 cases or controls]	NA	NA	Other disorders of purine and pyrimidine metabolism	endocrine/metabolic
277.51	PRS	NA	NA	NA	NA	NA	NA	logistic	63267	84	63183	[Error: < 100 cases or controls]	NA	NA	Lipoprotein disorders	endocrine/metabolic
277.6	PRS	NA	NA	NA	NA	NA	NA	logistic	63209	26	63183	[Error: < 100 cases or controls]	NA	NA	Other deficiencies of circulating enzymes	endocrine/metabolic
277.8	PRS	NA	NA	NA	NA	NA	NA	logistic	63186	3	63183	[Error: < 100 cases or controls]	NA	NA	Carnitine deficiencies	endocrine/metabolic
279.2	PRS	NA	NA	NA	NA	NA	NA	logistic	61387	45	61342	[Error: < 100 cases or controls]	NA	NA	Autoimmune disease NEC	endocrine/metabolic
279.8	PRS	NA	NA	NA	NA	NA	NA	logistic	61389	47	61342	[Error: < 100 cases or controls]	NA	NA	Other specified disorders involving the immune mechanism	endocrine/metabolic
281.13	PRS	NA	NA	NA	NA	NA	NA	logistic	43932	20	43912	[Error: < 100 cases or controls]	NA	NA	Folate-deficiency anemia	hematopoietic
282.5	PRS	NA	NA	NA	NA	NA	NA	logistic	43928	16	43912	[Error: < 100 cases or controls]	NA	NA	Sickle cell anemia	hematopoietic
282.8	PRS	NA	NA	NA	NA	NA	NA	logistic	43951	39	43912	[Error: < 100 cases or controls]	NA	NA	Other hemoglobinopathies	hematopoietic
283.1	PRS	NA	NA	NA	NA	NA	NA	logistic	43966	54	43912	[Error: < 100 cases or controls]	NA	NA	Autoimmune hemolytic anemias	hematopoietic
283.2	PRS	NA	NA	NA	NA	NA	NA	logistic	43984	72	43912	[Error: < 100 cases or controls]	NA	NA	Non-autoimmune hemolytic anemias	hematopoietic
283.21	PRS	NA	NA	NA	NA	NA	NA	logistic	43951	39	43912	[Error: < 100 cases or controls]	NA	NA	Hemolytic-uremic syndrome	hematopoietic
284.2	PRS	NA	NA	NA	NA	NA	NA	logistic	43925	13	43912	[Error: < 100 cases or controls]	NA	NA	Constitutional aplastic anemia	hematopoietic
285.3	PRS	NA	NA	NA	NA	NA	NA	logistic	43922	10	43912	[Error: < 100 cases or controls]	NA	NA	Sideroblastic anemia	hematopoietic
285.8	PRS	NA	NA	NA	NA	NA	NA	logistic	43923	11	43912	[Error: < 100 cases or controls]	NA	NA	Hemoglobinuria	hematopoietic
286.11	PRS	NA	NA	NA	NA	NA	NA	logistic	52093	75	52018	[Error: < 100 cases or controls]	NA	NA	Von willebrand's disease	hematopoietic
286.12	PRS	NA	NA	NA	NA	NA	NA	logistic	52092	74	52018	[Error: < 100 cases or controls]	NA	NA	Congenital deficiency of other clotting factors (including factor VII)	hematopoietic
286.13	PRS	NA	NA	NA	NA	NA	NA	logistic	52091	73	52018	[Error: < 100 cases or controls]	NA	NA	Congenital factor VIII disorder	hematopoietic
286.3	PRS	NA	NA	NA	NA	NA	NA	logistic	52086	68	52018	[Error: < 100 cases or controls]	NA	NA	Coagulation defects complicating pregnancy or postpartum	hematopoietic
286.4	PRS	NA	NA	NA	NA	NA	NA	logistic	52108	90	52018	[Error: < 100 cases or controls]	NA	NA	Acquired coagulation factor deficiency	hematopoietic
286.6	PRS	NA	NA	NA	NA	NA	NA	logistic	52099	81	52018	[Error: < 100 cases or controls]	NA	NA	Defibrination syndrome	hematopoietic
287.2	PRS	NA	NA	NA	NA	NA	NA	logistic	52063	45	52018	[Error: < 100 cases or controls]	NA	NA	Allergic purpura	hematopoietic
287.4	PRS	NA	NA	NA	NA	NA	NA	logistic	52047	29	52018	[Error: < 100 cases or controls]	NA	NA	Qualitative platelet defects	hematopoietic
289.3	PRS	NA	NA	NA	NA	NA	NA	logistic	49904	89	49815	[Error: < 100 cases or controls]	NA	NA	Personal history of diseases of blood and blood-forming organs	hematopoietic
289.9	PRS	NA	NA	NA	NA	NA	NA	logistic	49873	58	49815	[Error: < 100 cases or controls]	NA	NA	Abnormality of red blood cells	hematopoietic
290.12	PRS	NA	NA	NA	NA	NA	NA	logistic	53579	93	53486	[Error: < 100 cases or controls]	NA	NA	Dementia with cerebral degenerations	mental disorders
291.1	PRS	NA	NA	NA	NA	NA	NA	logistic	53550	64	53486	[Error: < 100 cases or controls]	NA	NA	Transient mental disorders due to conditions classified elsewhere	mental disorders
292.12	PRS	NA	NA	NA	NA	NA	NA	logistic	53543	57	53486	[Error: < 100 cases or controls]	NA	NA	Symbolic dysfunction	mental disorders
300.13	PRS	NA	NA	NA	NA	NA	NA	logistic	41624	35	41589	[Error: < 100 cases or controls]	NA	NA	Phobia	mental disorders
300.2	PRS	NA	NA	NA	NA	NA	NA	NA	41589	NA	NA	[Error: non-varying phenotype or genotype]	NA	NA	Generalized anxiety & phobic disorders	mental disorders
301.1	PRS	NA	NA	NA	NA	NA	NA	logistic	41604	15	41589	[Error: < 100 cases or controls]	NA	NA	Schizoid personality disorder	mental disorders
303.1	PRS	NA	NA	NA	NA	NA	NA	logistic	41611	22	41589	[Error: < 100 cases or controls]	NA	NA	Dissociative disorder	mental disorders
303.3	PRS	NA	NA	NA	NA	NA	NA	logistic	41675	86	41589	[Error: < 100 cases or controls]	NA	NA	Psychogenic disorder	mental disorders
303.31	PRS	NA	NA	NA	NA	NA	NA	logistic	41601	12	41589	[Error: < 100 cases or controls]	NA	NA	Gastrointestinal malfunction arising from mental factors	mental disorders
306.9	PRS	NA	NA	NA	NA	NA	NA	logistic	41660	71	41589	[Error: < 100 cases or controls]	NA	NA	Tension headache	mental disorders
312.3	PRS	NA	NA	NA	NA	NA	NA	logistic	61589	97	61492	[Error: < 100 cases or controls]	NA	NA	Impulse control disorder	mental disorders
315.1	PRS	NA	NA	NA	NA	NA	NA	logistic	61533	41	61492	[Error: < 100 cases or controls]	NA	NA	Learning disorder	mental disorders
323.2	PRS	NA	NA	NA	NA	NA	NA	logistic	65124	27	65097	[Error: < 100 cases or controls]	NA	NA	Acute (transverse) myelitis	neurological
324.1	PRS	NA	NA	NA	NA	NA	NA	NA	65097	NA	NA	[Error: non-varying phenotype or genotype]	NA	NA	Jakob-Creutzfeldt disease	neurological
325	PRS	NA	NA	NA	NA	NA	NA	logistic	65156	59	65097	[Error: < 100 cases or controls]	NA	NA	Phlebitis and thrombophlebitis of intracranial venous sinuses	neurological
327.6	PRS	NA	NA	NA	NA	NA	NA	logistic	51102	27	51075	[Error: < 100 cases or controls]	NA	NA	Circadian rhythm sleep disorder	neurological
327.72	PRS	NA	NA	NA	NA	NA	NA	logistic	51104	29	51075	[Error: < 100 cases or controls]	NA	NA	Sleep related leg cramps	neurological
333.3	PRS	NA	NA	NA	NA	NA	NA	logistic	51432	65	51367	[Error: < 100 cases or controls]	NA	NA	Tics and choreas	neurological
333.8	PRS	NA	NA	NA	NA	NA	NA	logistic	51454	87	51367	[Error: < 100 cases or controls]	NA	NA	Other degenerative diseases of the basal ganglia	neurological
334.2	PRS	NA	NA	NA	NA	NA	NA	logistic	51451	84	51367	[Error: < 100 cases or controls]	NA	NA	Anterior horn cell disease	neurological
334.21	PRS	NA	NA	NA	NA	NA	NA	logistic	51435	68	51367	[Error: < 100 cases or controls]	NA	NA	Amyotrophic Lateral Sclerosis	neurological
346	PRS	NA	NA	NA	NA	NA	NA	logistic	51392	25	51367	[Error: < 100 cases or controls]	NA	NA	Abnormal findings on study of brain and/or nervous system	neurological
346.2	PRS	NA	NA	NA	NA	NA	NA	logistic	51386	19	51367	[Error: < 100 cases or controls]	NA	NA	Nonspecific abnormal results of function study of brain and central nervous system	neurological
346.3	PRS	NA	NA	NA	NA	NA	NA	logistic	51380	13	51367	[Error: < 100 cases or controls]	NA	NA	Nonspecific abnormal findings in cerebrospinal fluid	neurological
347	PRS	NA	NA	NA	NA	NA	NA	logistic	51426	59	51367	[Error: < 100 cases or controls]	NA	NA	Cataplexy and narcolepsy	neurological
350.5	PRS	NA	NA	NA	NA	NA	NA	logistic	58530	10	58520	[Error: < 100 cases or controls]	NA	NA	Abnormal reflex	neurological
359.1	PRS	NA	NA	NA	NA	NA	NA	logistic	59652	75	59577	[Error: < 100 cases or controls]	NA	NA	Muscular dystrophies	neurological
360.2	PRS	NA	NA	NA	NA	NA	NA	logistic	60563	98	60465	[Error: < 100 cases or controls]	NA	NA	Progressive myopia	sense organs
360.3	PRS	NA	NA	NA	NA	NA	NA	logistic	60483	18	60465	[Error: < 100 cases or controls]	NA	NA	Hypotony of eye	sense organs
361.2	PRS	NA	NA	NA	NA	NA	NA	logistic	60483	18	60465	[Error: < 100 cases or controls]	NA	NA	Retinoschisis and retinal cysts	sense organs
362.1	PRS	NA	NA	NA	NA	NA	NA	logistic	60097	94	60003	[Error: < 100 cases or controls]	NA	NA	Retinopathy of prematurity	sense organs
362.31	PRS	NA	NA	NA	NA	NA	NA	logistic	60053	50	60003	[Error: < 100 cases or controls]	NA	NA	Separation of retinal layers	sense organs
362.5	PRS	NA	NA	NA	NA	NA	NA	logistic	60082	79	60003	[Error: < 100 cases or controls]	NA	NA	Toxic maculopathy of retina	sense organs
362.6	PRS	NA	NA	NA	NA	NA	NA	logistic	60088	85	60003	[Error: < 100 cases or controls]	NA	NA	Peripheral retinal degenerations	sense organs
362.7	PRS	NA	NA	NA	NA	NA	NA	logistic	60075	72	60003	[Error: < 100 cases or controls]	NA	NA	Hereditary retinal dystrophies	sense organs
362.8	PRS	NA	NA	NA	NA	NA	NA	logistic	60082	79	60003	[Error: < 100 cases or controls]	NA	NA	Retinal hemorrhage/ischemia	sense organs
363.4	PRS	NA	NA	NA	NA	NA	NA	logistic	60470	5	60465	[Error: < 100 cases or controls]	NA	NA	Choroidal degenerations	sense organs
364.2	PRS	NA	NA	NA	NA	NA	NA	logistic	60536	71	60465	[Error: < 100 cases or controls]	NA	NA	Corneal edema	sense organs
364.4	PRS	NA	NA	NA	NA	NA	NA	logistic	60554	89	60465	[Error: < 100 cases or controls]	NA	NA	Corneal degenerations	sense organs
364.41	PRS	NA	NA	NA	NA	NA	NA	logistic	60498	33	60465	[Error: < 100 cases or controls]	NA	NA	Keratoconus	sense organs
364.51	PRS	NA	NA	NA	NA	NA	NA	logistic	60556	91	60465	[Error: < 100 cases or controls]	NA	NA	Fuchs' dystrophy	sense organs
364.9	PRS	NA	NA	NA	NA	NA	NA	logistic	60509	44	60465	[Error: < 100 cases or controls]	NA	NA	Cornea replaced by transplant	sense organs
365.5	PRS	NA	NA	NA	NA	NA	NA	logistic	60488	23	60465	[Error: < 100 cases or controls]	NA	NA	Pseudoexfoliation glaucoma	sense organs
366.1	PRS	NA	NA	NA	NA	NA	NA	logistic	59503	25	59478	[Error: < 100 cases or controls]	NA	NA	Nonsenile Cataract	sense organs
366.3	PRS	NA	NA	NA	NA	NA	NA	logistic	59484	6	59478	[Error: < 100 cases or controls]	NA	NA	Traumatic cataract	sense organs
368.3	PRS	NA	NA	NA	NA	NA	NA	logistic	61401	42	61359	[Error: < 100 cases or controls]	NA	NA	Anisometropia	sense organs
368.5	PRS	NA	NA	NA	NA	NA	NA	logistic	61363	4	61359	[Error: < 100 cases or controls]	NA	NA	Color vision deficiencies	sense organs
368.7	PRS	NA	NA	NA	NA	NA	NA	logistic	61360	1	61359	[Error: < 100 cases or controls]	NA	NA	Disorders of accommodation	sense organs
368.91	PRS	NA	NA	NA	NA	NA	NA	logistic	61427	68	61359	[Error: < 100 cases or controls]	NA	NA	Psychophysical visual disturbances	sense organs
370.2	PRS	NA	NA	NA	NA	NA	NA	logistic	57822	68	57754	[Error: < 100 cases or controls]	NA	NA	Superficial keratitis	sense organs
371.33	PRS	NA	NA	NA	NA	NA	NA	logistic	57758	4	57754	[Error: < 100 cases or controls]	NA	NA	Noninfectious dermatoses of eyelid	sense organs
371.9	PRS	NA	NA	NA	NA	NA	NA	logistic	57772	18	57754	[Error: < 100 cases or controls]	NA	NA	Chronic inflammatory disorders of orbit	sense organs
374.2	PRS	NA	NA	NA	NA	NA	NA	logistic	57808	54	57754	[Error: < 100 cases or controls]	NA	NA	Lagophthalmos	sense organs
375.2	PRS	NA	NA	NA	NA	NA	NA	logistic	57838	70	57768	[Error: < 100 cases or controls]	NA	NA	Epiphora	sense organs
376	PRS	NA	NA	NA	NA	NA	NA	logistic	57816	48	57768	[Error: < 100 cases or controls]	NA	NA	Disorders of the orbit	sense organs
378.2	PRS	NA	NA	NA	NA	NA	NA	logistic	57858	90	57768	[Error: < 100 cases or controls]	NA	NA	Nystagmus and other irregular eye movements	sense organs
379.3	PRS	NA	NA	NA	NA	NA	NA	logistic	57854	86	57768	[Error: < 100 cases or controls]	NA	NA	Aphakia and other disorders of lens	sense organs
379.4	PRS	NA	NA	NA	NA	NA	NA	logistic	57836	68	57768	[Error: < 100 cases or controls]	NA	NA	Anomalies of pupillary function	sense organs
379.51	PRS	NA	NA	NA	NA	NA	NA	logistic	57782	14	57768	[Error: < 100 cases or controls]	NA	NA	Pigmentary iris degeneration	sense organs
380	PRS	NA	NA	NA	NA	NA	NA	logistic	62100	86	62014	[Error: < 100 cases or controls]	NA	NA	Disorders of external ear	sense organs
381.3	PRS	NA	NA	NA	NA	NA	NA	logistic	58171	90	58081	[Error: < 100 cases or controls]	NA	NA	Mastoiditis & related conditions	sense organs
383	PRS	NA	NA	NA	NA	NA	NA	logistic	58107	26	58081	[Error: < 100 cases or controls]	NA	NA	Otosclerosis	sense organs
384.1	PRS	NA	NA	NA	NA	NA	NA	logistic	58101	20	58081	[Error: < 100 cases or controls]	NA	NA	Myringitis	sense organs
385.5	PRS	NA	NA	NA	NA	NA	NA	logistic	58129	48	58081	[Error: < 100 cases or controls]	NA	NA	Tympanosclerosis and middle ear disease related to otitis media	sense organs
386.21	PRS	NA	NA	NA	NA	NA	NA	logistic	56959	92	56867	[Error: < 100 cases or controls]	NA	NA	Central origin vertigo	sense organs
386.3	PRS	NA	NA	NA	NA	NA	NA	logistic	56941	74	56867	[Error: < 100 cases or controls]	NA	NA	Labyrinthitis	sense organs
388	PRS	NA	NA	NA	NA	NA	NA	logistic	58771	95	58676	[Error: < 100 cases or controls]	NA	NA	Other disorders of ear	sense organs
389.3	PRS	NA	NA	NA	NA	NA	NA	logistic	58695	19	58676	[Error: < 100 cases or controls]	NA	NA	Degenerative and vascular disorders of ear	sense organs
389.5	PRS	NA	NA	NA	NA	NA	NA	logistic	58699	23	58676	[Error: < 100 cases or controls]	NA	NA	Disorders of acoustic nerve	sense organs
394.3	PRS	NA	NA	NA	NA	NA	NA	logistic	54358	20	54338	[Error: < 100 cases or controls]	NA	NA	Aortic valve disease	circulatory system
394.4	PRS	NA	NA	NA	NA	NA	NA	logistic	54386	48	54338	[Error: < 100 cases or controls]	NA	NA	Acute rheumatic heart disease	circulatory system
411.41	PRS	NA	NA	NA	NA	NA	NA	logistic	49773	73	49700	[Error: < 100 cases or controls]	NA	NA	Aneurysm and dissection of heart	circulatory system
411.9	PRS	NA	NA	NA	NA	NA	NA	logistic	49791	91	49700	[Error: < 100 cases or controls]	NA	NA	Other acute and subacute forms of ischemic heart disease	circulatory system
420.1	PRS	NA	NA	NA	NA	NA	NA	logistic	60296	37	60259	[Error: < 100 cases or controls]	NA	NA	Myocarditis	circulatory system
425.8	PRS	NA	NA	NA	NA	NA	NA	logistic	60351	92	60259	[Error: < 100 cases or controls]	NA	NA	Other cardiomyopathy	circulatory system
426.22	PRS	NA	NA	NA	NA	NA	NA	logistic	42267	46	42221	[Error: < 100 cases or controls]	NA	NA	Mobitz II AV block	circulatory system
426.25	PRS	NA	NA	NA	NA	NA	NA	logistic	42259	38	42221	[Error: < 100 cases or controls]	NA	NA	Other heart block	circulatory system
429.2	PRS	NA	NA	NA	NA	NA	NA	logistic	54237	59	54178	[Error: < 100 cases or controls]	NA	NA	Abnormal function study of cardiovascular system	circulatory system
433.32	PRS	NA	NA	NA	NA	NA	NA	logistic	56051	21	56030	[Error: < 100 cases or controls]	NA	NA	Moyamoya disease	circulatory system
441.2	PRS	NA	NA	NA	NA	NA	NA	logistic	55004	63	54941	[Error: < 100 cases or controls]	NA	NA	Chronic vascular insufficiency of intestine	circulatory system
442.2	PRS	NA	NA	NA	NA	NA	NA	logistic	54989	48	54941	[Error: < 100 cases or controls]	NA	NA	Aneurysm of iliac artery	circulatory system
442.4	PRS	NA	NA	NA	NA	NA	NA	logistic	55008	67	54941	[Error: < 100 cases or controls]	NA	NA	Arterial dissection	circulatory system
444.2	PRS	NA	NA	NA	NA	NA	NA	logistic	54995	54	54941	[Error: < 100 cases or controls]	NA	NA	Embolism and thrombosis of abdominal aorta	circulatory system
444.5	PRS	NA	NA	NA	NA	NA	NA	logistic	54950	9	54941	[Error: < 100 cases or controls]	NA	NA	Atheroembolism	circulatory system
446.1	PRS	NA	NA	NA	NA	NA	NA	logistic	54946	5	54941	[Error: < 100 cases or controls]	NA	NA	Thromboangiitis obliterans	circulatory system
446.2	PRS	NA	NA	NA	NA	NA	NA	logistic	54967	26	54941	[Error: < 100 cases or controls]	NA	NA	Acute febrile mucocutaneous lymph node syndrome (Kawasaki disease)	circulatory system
446.3	PRS	NA	NA	NA	NA	NA	NA	logistic	54980	39	54941	[Error: < 100 cases or controls]	NA	NA	Hypersensitivity angiitis	circulatory system
446.6	PRS	NA	NA	NA	NA	NA	NA	logistic	54996	55	54941	[Error: < 100 cases or controls]	NA	NA	Polyarteritis nodosa	circulatory system
446.7	PRS	NA	NA	NA	NA	NA	NA	logistic	54955	14	54941	[Error: < 100 cases or controls]	NA	NA	Takayasu's disease	circulatory system
446.8	PRS	NA	NA	NA	NA	NA	NA	logistic	54968	27	54941	[Error: < 100 cases or controls]	NA	NA	Thrombotic microangiopathy	circulatory system
448	PRS	NA	NA	NA	NA	NA	NA	logistic	54965	24	54941	[Error: < 100 cases or controls]	NA	NA	Disease of capillaries	circulatory system
452.1	PRS	NA	NA	NA	NA	NA	NA	logistic	51226	61	51165	[Error: < 100 cases or controls]	NA	NA	Iatrogenic pulmonary embolism and infarction	circulatory system
452.8	PRS	NA	NA	NA	NA	NA	NA	logistic	51198	33	51165	[Error: < 100 cases or controls]	NA	NA	Postphlebitic syndrome	circulatory system
453	PRS	NA	NA	NA	NA	NA	NA	logistic	51182	17	51165	[Error: < 100 cases or controls]	NA	NA	Chronic venous hypertension	circulatory system
459.7	PRS	NA	NA	NA	NA	NA	NA	logistic	54601	54	54547	[Error: < 100 cases or controls]	NA	NA	Blood vessel replaced	circulatory system
474.1	PRS	NA	NA	NA	NA	NA	NA	logistic	46915	85	46830	[Error: < 100 cases or controls]	NA	NA	Acute tonsillitis	respiratory
495.11	PRS	NA	NA	NA	NA	NA	NA	logistic	52464	53	52411	[Error: < 100 cases or controls]	NA	NA	Chronic obstructive asthma with exacerbation	respiratory
498	PRS	NA	NA	NA	NA	NA	NA	logistic	52460	49	52411	[Error: < 100 cases or controls]	NA	NA	Acute bronchospasm	respiratory
500.1	PRS	NA	NA	NA	NA	NA	NA	logistic	46566	22	46544	[Error: < 100 cases or controls]	NA	NA	Extrinsic allergic alveolitis	respiratory
500.2	PRS	NA	NA	NA	NA	NA	NA	logistic	46566	22	46544	[Error: < 100 cases or controls]	NA	NA	Pneumoconiosis	respiratory
509.5	PRS	NA	NA	NA	NA	NA	NA	logistic	46608	64	46544	[Error: < 100 cases or controls]	NA	NA	Respiratory arrest	respiratory
513.32	PRS	NA	NA	NA	NA	NA	NA	logistic	61334	87	61247	[Error: < 100 cases or controls]	NA	NA	Orthopnea	respiratory
514.1	PRS	NA	NA	NA	NA	NA	NA	logistic	60497	57	60440	[Error: < 100 cases or controls]	NA	NA	Abnormal results of function study of pulmonary system	respiratory
520.1	PRS	NA	NA	NA	NA	NA	NA	logistic	61081	20	61061	[Error: < 100 cases or controls]	NA	NA	Hereditary disturbances in tooth structure	digestive
521.2	PRS	NA	NA	NA	NA	NA	NA	logistic	61062	1	61061	[Error: < 100 cases or controls]	NA	NA	Dental abrasion, erosion and attrition	digestive
521.4	PRS	NA	NA	NA	NA	NA	NA	logistic	61068	7	61061	[Error: < 100 cases or controls]	NA	NA	Tooth complications likely association with other diseases	digestive
522.1	PRS	NA	NA	NA	NA	NA	NA	logistic	61067	6	61061	[Error: < 100 cases or controls]	NA	NA	Pulpitis and necrosis of tooth pulp	digestive
523.32	PRS	NA	NA	NA	NA	NA	NA	logistic	61102	41	61061	[Error: < 100 cases or controls]	NA	NA	Chronic periodontitis	digestive
525.2	PRS	NA	NA	NA	NA	NA	NA	logistic	61076	15	61061	[Error: < 100 cases or controls]	NA	NA	Atrophy of edentulous alveolar ridge	digestive
526.1	PRS	NA	NA	NA	NA	NA	NA	logistic	61081	20	61061	[Error: < 100 cases or controls]	NA	NA	Cysts of the jaws	digestive
526.3	PRS	NA	NA	NA	NA	NA	NA	logistic	61160	99	61061	[Error: < 100 cases or controls]	NA	NA	Anomalies of jaw size/symmetry	digestive
526.42	PRS	NA	NA	NA	NA	NA	NA	logistic	61105	44	61061	[Error: < 100 cases or controls]	NA	NA	Arthralgia/ankylosis of temporomandibular joint	digestive
526.5	PRS	NA	NA	NA	NA	NA	NA	logistic	61158	97	61061	[Error: < 100 cases or controls]	NA	NA	Inflammatory conditions of jaw	digestive
526.8	PRS	NA	NA	NA	NA	NA	NA	logistic	61071	10	61061	[Error: < 100 cases or controls]	NA	NA	Exostosis of jaw	digestive
526.9	PRS	NA	NA	NA	NA	NA	NA	logistic	61136	75	61061	[Error: < 100 cases or controls]	NA	NA	Jaw disease NOS	digestive
527.1	PRS	NA	NA	NA	NA	NA	NA	logistic	62046	5	62041	[Error: < 100 cases or controls]	NA	NA	Hypertrophy of salivary gland	digestive
527.8	PRS	NA	NA	NA	NA	NA	NA	logistic	62050	9	62041	[Error: < 100 cases or controls]	NA	NA	Other specified diseases of the salivary glands	digestive
528.12	PRS	NA	NA	NA	NA	NA	NA	logistic	62117	76	62041	[Error: < 100 cases or controls]	NA	NA	Oral aphthae	digestive
528.3	PRS	NA	NA	NA	NA	NA	NA	logistic	62103	62	62041	[Error: < 100 cases or controls]	NA	NA	Cellulitis and abscess of oral soft tissues	digestive
528.4	PRS	NA	NA	NA	NA	NA	NA	logistic	62059	18	62041	[Error: < 100 cases or controls]	NA	NA	Cysts of oral soft tissues	digestive
528.41	PRS	NA	NA	NA	NA	NA	NA	logistic	62058	17	62041	[Error: < 100 cases or controls]	NA	NA	Cyst of the salivary gland	digestive
528.5	PRS	NA	NA	NA	NA	NA	NA	logistic	62108	67	62041	[Error: < 100 cases or controls]	NA	NA	Diseases of lips	digestive
528.6	PRS	NA	NA	NA	NA	NA	NA	logistic	62094	53	62041	[Error: < 100 cases or controls]	NA	NA	Leukoplakia of oral mucosa	digestive
528.7	PRS	NA	NA	NA	NA	NA	NA	logistic	62053	12	62041	[Error: < 100 cases or controls]	NA	NA	Sialolithiasis	digestive
529.1	PRS	NA	NA	NA	NA	NA	NA	logistic	62076	35	62041	[Error: < 100 cases or controls]	NA	NA	Glossitis	digestive
529.6	PRS	NA	NA	NA	NA	NA	NA	logistic	62072	31	62041	[Error: < 100 cases or controls]	NA	NA	Glossodynia	digestive
530.12	PRS	NA	NA	NA	NA	NA	NA	logistic	42130	93	42037	[Error: < 100 cases or controls]	NA	NA	Ulcer of esophagus	digestive
530.6	PRS	NA	NA	NA	NA	NA	NA	logistic	42096	59	42037	[Error: < 100 cases or controls]	NA	NA	Diverticulum of esophagus, acquired	digestive
530.7	PRS	NA	NA	NA	NA	NA	NA	logistic	42076	39	42037	[Error: < 100 cases or controls]	NA	NA	Gastroesophageal laceration-hemorrhage syndrome	digestive
531.5	PRS	NA	NA	NA	NA	NA	NA	logistic	63015	45	62970	[Error: < 100 cases or controls]	NA	NA	Gastrojejunal ulcer	digestive
535.1	PRS	NA	NA	NA	NA	NA	NA	logistic	57380	67	57313	[Error: < 100 cases or controls]	NA	NA	Acute gastritis	digestive
537.1	PRS	NA	NA	NA	NA	NA	NA	logistic	57387	74	57313	[Error: < 100 cases or controls]	NA	NA	Lesions of stomach and duodenum	digestive
550.3	PRS	NA	NA	NA	NA	NA	NA	logistic	58253	14	58239	[Error: < 100 cases or controls]	NA	NA	Femoral hernia	digestive
556.11	PRS	NA	NA	NA	NA	NA	NA	logistic	45806	41	45765	[Error: < 100 cases or controls]	NA	NA	Angiodysplasia of intestine (without mention of hemorrhage)	digestive
564.9	PRS	NA	NA	NA	NA	NA	NA	logistic	45860	95	45765	[Error: < 100 cases or controls]	NA	NA	Personal history of diseases of digestive system	digestive
569.1	PRS	NA	NA	NA	NA	NA	NA	logistic	55329	43	55286	[Error: < 100 cases or controls]	NA	NA	Toxic gastroenteritis and colitis	digestive
573.1	PRS	NA	NA	NA	NA	NA	NA	logistic	53488	51	53437	[Error: < 100 cases or controls]	NA	NA	Chronic passive congestion of liver	digestive
574.11	PRS	NA	NA	NA	NA	NA	NA	logistic	60590	98	60492	[Error: < 100 cases or controls]	NA	NA	Cholelithiasis with acute cholecystitis	digestive
575.6	PRS	NA	NA	NA	NA	NA	NA	logistic	60508	16	60492	[Error: < 100 cases or controls]	NA	NA	Cholesterolosis of gallbladder	digestive
575.9	PRS	NA	NA	NA	NA	NA	NA	logistic	60543	51	60492	[Error: < 100 cases or controls]	NA	NA	Nonspecific abnormal findings on radiological and other examination of biliary tract	digestive
580.11	PRS	NA	NA	NA	NA	NA	NA	logistic	50349	89	50260	[Error: < 100 cases or controls]	NA	NA	Proliferative glomerulonephritis	genitourinary
580.13	PRS	NA	NA	NA	NA	NA	NA	logistic	50308	48	50260	[Error: < 100 cases or controls]	NA	NA	Acute glomerulonephritis, NOS	genitourinary
580.14	PRS	NA	NA	NA	NA	NA	NA	logistic	50349	89	50260	[Error: < 100 cases or controls]	NA	NA	Chronic glomerulonephritis, NOS	genitourinary
586.11	PRS	NA	NA	NA	NA	NA	NA	logistic	50270	10	50260	[Error: < 100 cases or controls]	NA	NA	Small kidney	genitourinary
586.3	PRS	NA	NA	NA	NA	NA	NA	logistic	50330	70	50260	[Error: < 100 cases or controls]	NA	NA	Vascular disorders of kidney/hypertrophy	genitourinary
589	PRS	NA	NA	NA	NA	NA	NA	logistic	50314	54	50260	[Error: < 100 cases or controls]	NA	NA	Abnormal results of function study of kidney	genitourinary
592.12	PRS	NA	NA	NA	NA	NA	NA	logistic	49798	58	49740	[Error: < 100 cases or controls]	NA	NA	Chronic cystitis	genitourinary
592.2	PRS	NA	NA	NA	NA	NA	NA	logistic	49781	41	49740	[Error: < 100 cases or controls]	NA	NA	Urethritis and urethral syndrome	genitourinary
592.21	PRS	NA	NA	NA	NA	NA	NA	logistic	49744	4	49740	[Error: < 100 cases or controls]	NA	NA	Urethral syndrome	genitourinary
592.3	PRS	NA	NA	NA	NA	NA	NA	logistic	49742	2	49740	[Error: < 100 cases or controls]	NA	NA	Urethral stricture due to infecton	genitourinary
594.8	PRS	NA	NA	NA	NA	NA	NA	logistic	60597	62	60535	[Error: < 100 cases or controls]	NA	NA	Renal colic	genitourinary
599.7	PRS	NA	NA	NA	NA	NA	NA	logistic	49513	3	49510	[Error: < 100 cases or controls]	NA	NA	Urethral discharge	genitourinary
599.8	PRS	NA	NA	NA	NA	NA	NA	logistic	49602	92	49510	[Error: < 100 cases or controls]	NA	NA	Other symptoms involving urinary system	genitourinary
601.11	PRS	NA	NA	NA	NA	NA	NA	logistic	59441	96	59345	[Error: < 100 cases or controls]	NA	NA	Acute prostatitis	genitourinary
601.12	PRS	NA	NA	NA	NA	NA	NA	logistic	59422	77	59345	[Error: < 100 cases or controls]	NA	NA	Chronic prostatitis	genitourinary
601.4	PRS	NA	NA	NA	NA	NA	NA	logistic	59381	36	59345	[Error: < 100 cases or controls]	NA	NA	Balanoposthitis	genitourinary
601.8	PRS	NA	NA	NA	NA	NA	NA	logistic	59401	56	59345	[Error: < 100 cases or controls]	NA	NA	Other inflammatory disorders of male genital organs	genitourinary
602	PRS	NA	NA	NA	NA	NA	NA	logistic	59400	55	59345	[Error: < 100 cases or controls]	NA	NA	Other disorders of prostate	genitourinary
602.3	PRS	NA	NA	NA	NA	NA	NA	logistic	59346	1	59345	[Error: < 100 cases or controls]	NA	NA	Dysplasia of prostate	genitourinary
603.2	PRS	NA	NA	NA	NA	NA	NA	logistic	58412	42	58370	[Error: < 100 cases or controls]	NA	NA	Spermatocele	genitourinary
604.2	PRS	NA	NA	NA	NA	NA	NA	NA	58370	NA	NA	[Error: non-varying phenotype or genotype]	NA	NA	Vascular disorders of penis	genitourinary
604.3	PRS	NA	NA	NA	NA	NA	NA	logistic	58468	98	58370	[Error: < 100 cases or controls]	NA	NA	Peyronie's disease	genitourinary
609	PRS	NA	NA	NA	NA	NA	NA	logistic	58410	40	58370	[Error: < 100 cases or controls]	NA	NA	Male infertility and abnormal spermatozoa	genitourinary
609.1	PRS	NA	NA	NA	NA	NA	NA	logistic	58390	20	58370	[Error: < 100 cases or controls]	NA	NA	Infertility, male	genitourinary
609.11	PRS	NA	NA	NA	NA	NA	NA	NA	58370	NA	NA	[Error: non-varying phenotype or genotype]	NA	NA	Azoospermia and oligospermia	genitourinary
609.2	PRS	NA	NA	NA	NA	NA	NA	logistic	58390	20	58370	[Error: < 100 cases or controls]	NA	NA	Abnormal spermatozoa	genitourinary
610.2	PRS	NA	NA	NA	NA	NA	NA	logistic	59845	39	59806	[Error: < 100 cases or controls]	NA	NA	Fibroadenosis of breast	genitourinary
612.1	PRS	NA	NA	NA	NA	NA	NA	logistic	59850	44	59806	[Error: < 100 cases or controls]	NA	NA	Galactorrhea	genitourinary
612.3	PRS	NA	NA	NA	NA	NA	NA	logistic	59817	11	59806	[Error: < 100 cases or controls]	NA	NA	Congenital anomalies of breast	genitourinary
613.9	PRS	NA	NA	NA	NA	NA	NA	logistic	62878	36	62842	[Error: < 100 cases or controls]	NA	NA	Breast disorder NOS	genitourinary
614.31	PRS	NA	NA	NA	NA	NA	NA	logistic	62392	15	62377	[Error: < 100 cases or controls]	NA	NA	Acute inflammatory pelvic disease	genitourinary
614.32	PRS	NA	NA	NA	NA	NA	NA	logistic	62473	96	62377	[Error: < 100 cases or controls]	NA	NA	Chronic inflammatory pelvic disease	genitourinary
614.33	PRS	NA	NA	NA	NA	NA	NA	logistic	62423	46	62377	[Error: < 100 cases or controls]	NA	NA	Pelvic inflammatory disease, NOS	genitourinary
614.4	PRS	NA	NA	NA	NA	NA	NA	logistic	62402	25	62377	[Error: < 100 cases or controls]	NA	NA	Inflammatory diseases of uterus, except cervix	genitourinary
614.51	PRS	NA	NA	NA	NA	NA	NA	logistic	62427	50	62377	[Error: < 100 cases or controls]	NA	NA	Cervicitis and endocervicitis	genitourinary
614.53	PRS	NA	NA	NA	NA	NA	NA	logistic	62412	35	62377	[Error: < 100 cases or controls]	NA	NA	Cyst or abscess of Bartholin's gland	genitourinary
614.54	PRS	NA	NA	NA	NA	NA	NA	logistic	62430	53	62377	[Error: < 100 cases or controls]	NA	NA	Abscess or ulceration of vulva	genitourinary
619.3	PRS	NA	NA	NA	NA	NA	NA	logistic	62662	62	62600	[Error: < 100 cases or controls]	NA	NA	Noninflammatory disorders of cervix	genitourinary
620	PRS	NA	NA	NA	NA	NA	NA	logistic	65166	67	65099	[Error: < 100 cases or controls]	NA	NA	Dysplasia of female genital organs	genitourinary
620.1	PRS	NA	NA	NA	NA	NA	NA	logistic	65105	6	65099	[Error: < 100 cases or controls]	NA	NA	Dysplasia of cervix	genitourinary
622.2	PRS	NA	NA	NA	NA	NA	NA	logistic	65148	49	65099	[Error: < 100 cases or controls]	NA	NA	Mucous polyp of cervix	genitourinary
623	PRS	NA	NA	NA	NA	NA	NA	logistic	65157	58	65099	[Error: < 100 cases or controls]	NA	NA	Hypertrophy of female genital organs	genitourinary
624.1	PRS	NA	NA	NA	NA	NA	NA	logistic	61724	25	61699	[Error: < 100 cases or controls]	NA	NA	Dystrophy of female genital tract	genitourinary
624.2	PRS	NA	NA	NA	NA	NA	NA	logistic	61702	3	61699	[Error: < 100 cases or controls]	NA	NA	Atrophy of female genital tract	genitourinary
626.15	PRS	NA	NA	NA	NA	NA	NA	logistic	55576	29	55547	[Error: < 100 cases or controls]	NA	NA	Infertility, female, associated with anovulation	genitourinary
626.21	PRS	NA	NA	NA	NA	NA	NA	logistic	55550	3	55547	[Error: < 100 cases or controls]	NA	NA	Mittelschmerz	genitourinary
626.4	PRS	NA	NA	NA	NA	NA	NA	logistic	55582	35	55547	[Error: < 100 cases or controls]	NA	NA	Premenstrual tension syndromes	genitourinary
627.4	PRS	NA	NA	NA	NA	NA	NA	logistic	55598	51	55547	[Error: < 100 cases or controls]	NA	NA	Premenopausal menorrhagia	genitourinary
627.5	PRS	NA	NA	NA	NA	NA	NA	logistic	55635	88	55547	[Error: < 100 cases or controls]	NA	NA	Premature menopause and other ovarian failure	genitourinary
634.3	PRS	NA	NA	NA	NA	NA	NA	logistic	63580	31	63549	[Error: < 100 cases or controls]	NA	NA	Ectopic pregnancy	pregnancy complications
636.8	PRS	NA	NA	NA	NA	NA	NA	logistic	63630	81	63549	[Error: < 100 cases or controls]	NA	NA	Cervical incompetence	pregnancy complications
637	PRS	NA	NA	NA	NA	NA	NA	logistic	63432	83	63349	[Error: < 100 cases or controls]	NA	NA	Short gestation; low birth weight; and fetal growth retardation	pregnancy complications
643	PRS	NA	NA	NA	NA	NA	NA	logistic	66151	75	66076	[Error: < 100 cases or controls]	NA	NA	Excessive vomiting in pregnancy	pregnancy complications
643.1	PRS	NA	NA	NA	NA	NA	NA	logistic	66113	37	66076	[Error: < 100 cases or controls]	NA	NA	Hyperemesis gravidarum	pregnancy complications
644	PRS	NA	NA	NA	NA	NA	NA	logistic	65990	68	65922	[Error: < 100 cases or controls]	NA	NA	Anemia during pregnancy	pregnancy complications
647	PRS	NA	NA	NA	NA	NA	NA	logistic	65581	81	65500	[Error: < 100 cases or controls]	NA	NA	Infectious and parasitic complications affecting pregnancy	pregnancy complications
647.3	PRS	NA	NA	NA	NA	NA	NA	logistic	65539	39	65500	[Error: < 100 cases or controls]	NA	NA	Major puerperal infection	pregnancy complications
654.2	PRS	NA	NA	NA	NA	NA	NA	logistic	64879	43	64836	[Error: < 100 cases or controls]	NA	NA	Rhesus isoimmunization in pregnancy	pregnancy complications
656.1	PRS	NA	NA	NA	NA	NA	NA	logistic	64776	38	64738	[Error: < 100 cases or controls]	NA	NA	Isoimmunization of fetus or newborn	pregnancy complications
656.22	PRS	NA	NA	NA	NA	NA	NA	logistic	64793	55	64738	[Error: < 100 cases or controls]	NA	NA	Interstitial emphysema and related conditions of newborn	pregnancy complications
656.9	PRS	NA	NA	NA	NA	NA	NA	logistic	64821	83	64738	[Error: < 100 cases or controls]	NA	NA	Neonatal bradycardia or tachycardia	pregnancy complications
671	PRS	NA	NA	NA	NA	NA	NA	logistic	65989	68	65921	[Error: < 100 cases or controls]	NA	NA	Venous/cerebrovascular complications embolism in pregnancy and the puerperium	pregnancy complications
674	PRS	NA	NA	NA	NA	NA	NA	logistic	65968	47	65921	[Error: < 100 cases or controls]	NA	NA	Other complications of the puerperium NEC	pregnancy complications
676	PRS	NA	NA	NA	NA	NA	NA	logistic	65924	3	65921	[Error: < 100 cases or controls]	NA	NA	Other disorders of the breast associated with childbirth and disorders of lactation	pregnancy complications
686.2	PRS	NA	NA	NA	NA	NA	NA	logistic	55565	87	55478	[Error: < 100 cases or controls]	NA	NA	Impetigo	dermatologic
686.3	PRS	NA	NA	NA	NA	NA	NA	logistic	55543	65	55478	[Error: < 100 cases or controls]	NA	NA	Pilonidal cyst	dermatologic
686.4	PRS	NA	NA	NA	NA	NA	NA	logistic	55528	50	55478	[Error: < 100 cases or controls]	NA	NA	Pyogenic granuloma	dermatologic
686.5	PRS	NA	NA	NA	NA	NA	NA	logistic	55523	45	55478	[Error: < 100 cases or controls]	NA	NA	Pyoderma	dermatologic
687.3	PRS	NA	NA	NA	NA	NA	NA	logistic	52110	22	52088	[Error: < 100 cases or controls]	NA	NA	Changes in skin texture	dermatologic
691.1	PRS	NA	NA	NA	NA	NA	NA	logistic	56935	4	56931	[Error: < 100 cases or controls]	NA	NA	Ichthyosis congenita	dermatologic
691.3	PRS	NA	NA	NA	NA	NA	NA	logistic	56963	32	56931	[Error: < 100 cases or controls]	NA	NA	Congenital pigmentary anomalies of skin	dermatologic
694.1	PRS	NA	NA	NA	NA	NA	NA	logistic	56979	48	56931	[Error: < 100 cases or controls]	NA	NA	Vitiligo	dermatologic
694.3	PRS	NA	NA	NA	NA	NA	NA	logistic	56945	14	56931	[Error: < 100 cases or controls]	NA	NA	Vascular disorders of skin	dermatologic
695.1	PRS	NA	NA	NA	NA	NA	NA	logistic	56955	24	56931	[Error: < 100 cases or controls]	NA	NA	Toxic erythema	dermatologic
695.2	PRS	NA	NA	NA	NA	NA	NA	logistic	56994	63	56931	[Error: < 100 cases or controls]	NA	NA	Bullous dermatoses	dermatologic
695.21	PRS	NA	NA	NA	NA	NA	NA	logistic	56954	23	56931	[Error: < 100 cases or controls]	NA	NA	Dermatitis herpetiformis	dermatologic
695.22	PRS	NA	NA	NA	NA	NA	NA	logistic	56966	35	56931	[Error: < 100 cases or controls]	NA	NA	Pemphigus and pemphigoid	dermatologic
695.81	PRS	NA	NA	NA	NA	NA	NA	logistic	56976	45	56931	[Error: < 100 cases or controls]	NA	NA	Erythema nodosum	dermatologic
696.2	PRS	NA	NA	NA	NA	NA	NA	logistic	56938	7	56931	[Error: < 100 cases or controls]	NA	NA	Parapsoriasis	dermatologic
696.3	PRS	NA	NA	NA	NA	NA	NA	logistic	56945	14	56931	[Error: < 100 cases or controls]	NA	NA	Pityriasis	dermatologic
701.5	PRS	NA	NA	NA	NA	NA	NA	logistic	59626	94	59532	[Error: < 100 cases or controls]	NA	NA	Abnormal granulation tissue	dermatologic
701.6	PRS	NA	NA	NA	NA	NA	NA	logistic	59596	64	59532	[Error: < 100 cases or controls]	NA	NA	Acquired acanthosis nigricans	dermatologic
702.4	PRS	NA	NA	NA	NA	NA	NA	logistic	54916	11	54905	[Error: < 100 cases or controls]	NA	NA	Degenerative skin disorders	dermatologic
704.11	PRS	NA	NA	NA	NA	NA	NA	logistic	61832	72	61760	[Error: < 100 cases or controls]	NA	NA	Alopecia Areata	dermatologic
704.12	PRS	NA	NA	NA	NA	NA	NA	logistic	61829	69	61760	[Error: < 100 cases or controls]	NA	NA	Telogen effluvium	dermatologic
705.3	PRS	NA	NA	NA	NA	NA	NA	logistic	60022	99	59923	[Error: < 100 cases or controls]	NA	NA	Hidradenitis	dermatologic
706.3	PRS	NA	NA	NA	NA	NA	NA	logistic	59925	2	59923	[Error: < 100 cases or controls]	NA	NA	Seborrhea	dermatologic
709.4	PRS	NA	NA	NA	NA	NA	NA	logistic	56181	69	56112	[Error: < 100 cases or controls]	NA	NA	Polymyositis	dermatologic
710.2	PRS	NA	NA	NA	NA	NA	NA	logistic	54965	4	54961	[Error: < 100 cases or controls]	NA	NA	Periostitis	musculoskeletal
710.3	PRS	NA	NA	NA	NA	NA	NA	logistic	54963	2	54961	[Error: < 100 cases or controls]	NA	NA	Osteopathy resulting from poliomyelitis	musculoskeletal
711.2	PRS	NA	NA	NA	NA	NA	NA	logistic	54980	19	54961	[Error: < 100 cases or controls]	NA	NA	Reiter's disease	musculoskeletal
711.3	PRS	NA	NA	NA	NA	NA	NA	logistic	55007	46	54961	[Error: < 100 cases or controls]	NA	NA	Behcet's syndrome	musculoskeletal
715.3	PRS	NA	NA	NA	NA	NA	NA	logistic	56483	54	56429	[Error: < 100 cases or controls]	NA	NA	Spinal enthesopathy	musculoskeletal
716.1	PRS	NA	NA	NA	NA	NA	NA	logistic	54996	35	54961	[Error: < 100 cases or controls]	NA	NA	Unspecified polyarthropathy or polyarthritis	musculoskeletal
716.2	PRS	NA	NA	NA	NA	NA	NA	logistic	54975	14	54961	[Error: < 100 cases or controls]	NA	NA	Unspecified monoarthritis	musculoskeletal
716.3	PRS	NA	NA	NA	NA	NA	NA	logistic	54962	1	54961	[Error: < 100 cases or controls]	NA	NA	Kaschin-Beck disease	musculoskeletal
716.8	PRS	NA	NA	NA	NA	NA	NA	logistic	54974	13	54961	[Error: < 100 cases or controls]	NA	NA	Palindromic rheumatism	musculoskeletal
721.8	PRS	NA	NA	NA	NA	NA	NA	logistic	53351	28	53323	[Error: < 100 cases or controls]	NA	NA	Other allied disorders of spine	musculoskeletal
722.3	PRS	NA	NA	NA	NA	NA	NA	logistic	53324	1	53323	[Error: < 100 cases or controls]	NA	NA	Schmorl's nodes	musculoskeletal
723.1	PRS	NA	NA	NA	NA	NA	NA	logistic	53374	51	53323	[Error: < 100 cases or controls]	NA	NA	Torticollis	musculoskeletal
724.9	PRS	NA	NA	NA	NA	NA	NA	logistic	53403	80	53323	[Error: < 100 cases or controls]	NA	NA	Other unspecified back disorders	musculoskeletal
727.5	PRS	NA	NA	NA	NA	NA	NA	logistic	51299	99	51200	[Error: < 100 cases or controls]	NA	NA	Rupture of synovium	musculoskeletal
727.8	PRS	NA	NA	NA	NA	NA	NA	logistic	51265	65	51200	[Error: < 100 cases or controls]	NA	NA	Plica syndrome	musculoskeletal
728.1	PRS	NA	NA	NA	NA	NA	NA	logistic	51244	44	51200	[Error: < 100 cases or controls]	NA	NA	Muscular calcification and ossification	musculoskeletal
729.1	PRS	NA	NA	NA	NA	NA	NA	logistic	51209	9	51200	[Error: < 100 cases or controls]	NA	NA	Rheumatism, unspecified and fibrositis	musculoskeletal
729.3	PRS	NA	NA	NA	NA	NA	NA	logistic	51241	41	51200	[Error: < 100 cases or controls]	NA	NA	Panniculitis	musculoskeletal
729.7	PRS	NA	NA	NA	NA	NA	NA	logistic	51231	31	51200	[Error: < 100 cases or controls]	NA	NA	Nontraumatic compartment syndrome	musculoskeletal
731	PRS	NA	NA	NA	NA	NA	NA	logistic	54622	72	54550	[Error: < 100 cases or controls]	NA	NA	Osteitis deformans and osteopathies associated with other disorders classified elsewhere	musculoskeletal
731.1	PRS	NA	NA	NA	NA	NA	NA	logistic	54564	14	54550	[Error: < 100 cases or controls]	NA	NA	Osteitis deformans [Paget's disease of bone]	musculoskeletal
732.1	PRS	NA	NA	NA	NA	NA	NA	logistic	54617	67	54550	[Error: < 100 cases or controls]	NA	NA	Juvenile osteochondrosis	musculoskeletal
732.7	PRS	NA	NA	NA	NA	NA	NA	logistic	54608	58	54550	[Error: < 100 cases or controls]	NA	NA	Osteochondritis dissecans	musculoskeletal
733.2	PRS	NA	NA	NA	NA	NA	NA	logistic	54613	63	54550	[Error: < 100 cases or controls]	NA	NA	Cyst of bone	musculoskeletal
733.6	PRS	NA	NA	NA	NA	NA	NA	logistic	54596	46	54550	[Error: < 100 cases or controls]	NA	NA	Costochondritis	musculoskeletal
733.9	PRS	NA	NA	NA	NA	NA	NA	logistic	54589	39	54550	[Error: < 100 cases or controls]	NA	NA	Chondromalacia	musculoskeletal
735.22	PRS	NA	NA	NA	NA	NA	NA	logistic	57994	27	57967	[Error: < 100 cases or controls]	NA	NA	Claw toe (acquired)	musculoskeletal
736.1	PRS	NA	NA	NA	NA	NA	NA	logistic	57976	9	57967	[Error: < 100 cases or controls]	NA	NA	Acquired deformities of forearm	musculoskeletal
736.2	PRS	NA	NA	NA	NA	NA	NA	logistic	58061	94	57967	[Error: < 100 cases or controls]	NA	NA	Acquired deformities of finger	musculoskeletal
736.3	PRS	NA	NA	NA	NA	NA	NA	logistic	57990	23	57967	[Error: < 100 cases or controls]	NA	NA	Acquired deformities of hip	musculoskeletal
736.4	PRS	NA	NA	NA	NA	NA	NA	logistic	58009	42	57967	[Error: < 100 cases or controls]	NA	NA	Genu valgum or varum (acquired)	musculoskeletal
736.5	PRS	NA	NA	NA	NA	NA	NA	logistic	57977	10	57967	[Error: < 100 cases or controls]	NA	NA	Acquired deformities of knee	musculoskeletal
736.6	PRS	NA	NA	NA	NA	NA	NA	logistic	58045	78	57967	[Error: < 100 cases or controls]	NA	NA	Unequal leg length (acquired)	musculoskeletal
737.2	PRS	NA	NA	NA	NA	NA	NA	logistic	57969	2	57967	[Error: < 100 cases or controls]	NA	NA	Lordosis (acquired)	musculoskeletal
741.1	PRS	NA	NA	NA	NA	NA	NA	logistic	55899	52	55847	[Error: < 100 cases or controls]	NA	NA	Ankylosis of joint	musculoskeletal
741.5	PRS	NA	NA	NA	NA	NA	NA	logistic	55882	35	55847	[Error: < 100 cases or controls]	NA	NA	Hemarthrosis	musculoskeletal
741.6	PRS	NA	NA	NA	NA	NA	NA	logistic	55869	22	55847	[Error: < 100 cases or controls]	NA	NA	Villonodular synovitis	musculoskeletal
742.1	PRS	NA	NA	NA	NA	NA	NA	logistic	55877	30	55847	[Error: < 100 cases or controls]	NA	NA	Loose body in joint	musculoskeletal
742.2	PRS	NA	NA	NA	NA	NA	NA	logistic	55927	80	55847	[Error: < 100 cases or controls]	NA	NA	Pathological, developmental or recurrent dislocation	musculoskeletal
742.8	PRS	NA	NA	NA	NA	NA	NA	logistic	55868	21	55847	[Error: < 100 cases or controls]	NA	NA	Articular cartilage disorder	musculoskeletal
743.4	PRS	NA	NA	NA	NA	NA	NA	logistic	55366	90	55276	[Error: < 100 cases or controls]	NA	NA	Stress fracture	musculoskeletal
749.1	PRS	NA	NA	NA	NA	NA	NA	logistic	55265	58	55207	[Error: < 100 cases or controls]	NA	NA	Cleft palate	congenital anomalies
750.11	PRS	NA	NA	NA	NA	NA	NA	logistic	62504	24	62480	[Error: < 100 cases or controls]	NA	NA	Esophageal atresia/tracheoesophageal fistula	congenital anomalies
750.13	PRS	NA	NA	NA	NA	NA	NA	logistic	62548	68	62480	[Error: < 100 cases or controls]	NA	NA	Congenital anomalies of mouth/tongue	congenital anomalies
750.14	PRS	NA	NA	NA	NA	NA	NA	logistic	62493	13	62480	[Error: < 100 cases or controls]	NA	NA	Congenital anomalies of esophagus	congenital anomalies
750.15	PRS	NA	NA	NA	NA	NA	NA	logistic	62482	2	62480	[Error: < 100 cases or controls]	NA	NA	Congenital anomalies of stomach	congenital anomalies
750.22	PRS	NA	NA	NA	NA	NA	NA	logistic	62577	97	62480	[Error: < 100 cases or controls]	NA	NA	Congenital anomaly of gallbladder, bile ducts, liver, pancreas	congenital anomalies
750.5	PRS	NA	NA	NA	NA	NA	NA	logistic	62508	28	62480	[Error: < 100 cases or controls]	NA	NA	Congenital hypertrophic pyloric stenosis	congenital anomalies
751.11	PRS	NA	NA	NA	NA	NA	NA	logistic	62546	66	62480	[Error: < 100 cases or controls]	NA	NA	Congenital anomalies of female genital organs	congenital anomalies
753.1	PRS	NA	NA	NA	NA	NA	NA	logistic	64728	18	64710	[Error: < 100 cases or controls]	NA	NA	Congenital cataract and lens anomalies	congenital anomalies
753.2	PRS	NA	NA	NA	NA	NA	NA	logistic	64758	48	64710	[Error: < 100 cases or controls]	NA	NA	Congenital anomalies of posterior segment of eye	congenital anomalies
754.1	PRS	NA	NA	NA	NA	NA	NA	logistic	64107	22	64085	[Error: < 100 cases or controls]	NA	NA	Lumbosacral spondylolysis, congenital	congenital anomalies
754.2	PRS	NA	NA	NA	NA	NA	NA	logistic	64171	86	64085	[Error: < 100 cases or controls]	NA	NA	Spondylolisthesis, congenital	congenital anomalies
755.3	PRS	NA	NA	NA	NA	NA	NA	logistic	64120	35	64085	[Error: < 100 cases or controls]	NA	NA	Congenital anomaly of fingers/toes	congenital anomalies
755.4	PRS	NA	NA	NA	NA	NA	NA	logistic	64128	43	64085	[Error: < 100 cases or controls]	NA	NA	Congenital anomalies of upper limb, including shoulder girdle	congenital anomalies
756.1	PRS	NA	NA	NA	NA	NA	NA	logistic	64154	69	64085	[Error: < 100 cases or controls]	NA	NA	Congenital anomalies of abdominal wall; diaphram	congenital anomalies
756.2	PRS	NA	NA	NA	NA	NA	NA	logistic	64162	77	64085	[Error: < 100 cases or controls]	NA	NA	Pectus and other congenital anomalies of ribs/sternum	congenital anomalies
756.21	PRS	NA	NA	NA	NA	NA	NA	logistic	64137	52	64085	[Error: < 100 cases or controls]	NA	NA	Pectus excavatum	congenital anomalies
756.22	PRS	NA	NA	NA	NA	NA	NA	logistic	64100	15	64085	[Error: < 100 cases or controls]	NA	NA	Pectus carinatum	congenital anomalies
756.3	PRS	NA	NA	NA	NA	NA	NA	logistic	64170	85	64085	[Error: < 100 cases or controls]	NA	NA	Congenital anomalies of muscle, tendon, fascia, and connective tissue	congenital anomalies
756.5	PRS	NA	NA	NA	NA	NA	NA	logistic	64142	57	64085	[Error: < 100 cases or controls]	NA	NA	Congenital osteodystrophies	congenital anomalies
757	PRS	NA	NA	NA	NA	NA	NA	logistic	63817	37	63780	[Error: < 100 cases or controls]	NA	NA	Congenital anomalies of the integument	congenital anomalies
759.1	PRS	NA	NA	NA	NA	NA	NA	logistic	63802	22	63780	[Error: < 100 cases or controls]	NA	NA	Anomalies of endocrine glands, congenital	congenital anomalies
767	PRS	NA	NA	NA	NA	NA	NA	logistic	59065	43	59022	[Error: < 100 cases or controls]	NA	NA	Cervicocranial/Cervicobrachial syndrome	symptoms
769	PRS	NA	NA	NA	NA	NA	NA	logistic	66228	65	66163	[Error: < 100 cases or controls]	NA	NA	Nonallopathic lesions NEC	symptoms
772.1	PRS	NA	NA	NA	NA	NA	NA	logistic	58297	87	58210	[Error: < 100 cases or controls]	NA	NA	Muscular wasting and disuse atrophy	symptoms
781.1	PRS	NA	NA	NA	NA	NA	NA	logistic	63610	27	63583	[Error: < 100 cases or controls]	NA	NA	Loss of height	symptoms
783.1	PRS	NA	NA	NA	NA	NA	NA	logistic	51972	88	51884	[Error: < 100 cases or controls]	NA	NA	Postprocedural fever	symptoms
789.1	PRS	NA	NA	NA	NA	NA	NA	logistic	49446	86	49360	[Error: < 100 cases or controls]	NA	NA	Persistent vomiting	symptoms
790	PRS	NA	NA	NA	NA	NA	NA	logistic	63815	19	63796	[Error: < 100 cases or controls]	NA	NA	Nonspecific findings on examination of blood	symptoms
790.9	PRS	NA	NA	NA	NA	NA	NA	logistic	63798	2	63796	[Error: < 100 cases or controls]	NA	NA	Abnormal arterial blood gases	symptoms
794	PRS	NA	NA	NA	NA	NA	NA	logistic	66261	15	66246	[Error: < 100 cases or controls]	NA	NA	Abnormal results of other function studies (bladder, pancreas, placenta, spleen, etc)	symptoms
795	PRS	NA	NA	NA	NA	NA	NA	logistic	66100	24	66076	[Error: < 100 cases or controls]	NA	NA	Other and nonspecific abnormal cytological, histological and immunological findings	symptoms
795.81	PRS	NA	NA	NA	NA	NA	NA	logistic	66147	71	66076	[Error: < 100 cases or controls]	NA	NA	Elevated carcinoembryonic antigen [CEA]	symptoms
795.82	PRS	NA	NA	NA	NA	NA	NA	logistic	66085	9	66076	[Error: < 100 cases or controls]	NA	NA	Elevated cancer antigen 125 [CA 125]	symptoms
816	PRS	NA	NA	NA	NA	NA	NA	logistic	63863	38	63825	[Error: < 100 cases or controls]	NA	NA	Cerebral laceration and contusion	injuries & poisonings
817	PRS	NA	NA	NA	NA	NA	NA	logistic	63920	95	63825	[Error: < 100 cases or controls]	NA	NA	Concussion	injuries & poisonings
823	PRS	NA	NA	NA	NA	NA	NA	logistic	53820	1	53819	[Error: < 100 cases or controls]	NA	NA	Torus fracture	injuries & poisonings
840.1	PRS	NA	NA	NA	NA	NA	NA	logistic	58479	68	58411	[Error: < 100 cases or controls]	NA	NA	Muscle/tendon sprain	injuries & poisonings
842	PRS	NA	NA	NA	NA	NA	NA	logistic	58491	80	58411	[Error: < 100 cases or controls]	NA	NA	Other sprains and strains	injuries & poisonings
856	PRS	NA	NA	NA	NA	NA	NA	logistic	57048	84	56964	[Error: < 100 cases or controls]	NA	NA	Vascular complications of surgery and medical procedures	injuries & poisonings
857	PRS	NA	NA	NA	NA	NA	NA	logistic	57047	83	56964	[Error: < 100 cases or controls]	NA	NA	Mechanical complication of unspecified genitourinary device, implant, and graft	injuries & poisonings
870.1	PRS	NA	NA	NA	NA	NA	NA	logistic	59066	48	59018	[Error: < 100 cases or controls]	NA	NA	Open wound or laceration of eye or eyelid	injuries & poisonings
870.2	PRS	NA	NA	NA	NA	NA	NA	logistic	59032	14	59018	[Error: < 100 cases or controls]	NA	NA	Open wound of ear	injuries & poisonings
870.4	PRS	NA	NA	NA	NA	NA	NA	logistic	59045	27	59018	[Error: < 100 cases or controls]	NA	NA	Open wound of nose and sinus	injuries & poisonings
870.5	PRS	NA	NA	NA	NA	NA	NA	logistic	59077	59	59018	[Error: < 100 cases or controls]	NA	NA	Open wound of lip and mouth	injuries & poisonings
870.6	PRS	NA	NA	NA	NA	NA	NA	logistic	59038	20	59018	[Error: < 100 cases or controls]	NA	NA	Open wound of neck	injuries & poisonings
870.8	PRS	NA	NA	NA	NA	NA	NA	logistic	59032	14	59018	[Error: < 100 cases or controls]	NA	NA	Open wound of genital organs	injuries & poisonings
871.4	PRS	NA	NA	NA	NA	NA	NA	logistic	59040	22	59018	[Error: < 100 cases or controls]	NA	NA	Open wound of toe(s)	injuries & poisonings
876	PRS	NA	NA	NA	NA	NA	NA	logistic	59084	66	59018	[Error: < 100 cases or controls]	NA	NA	Posttraumatic wound infection not elsewhere classified	injuries & poisonings
905	PRS	NA	NA	NA	NA	NA	NA	logistic	65487	11	65476	[Error: < 100 cases or controls]	NA	NA	Late effects of musculoskeletal and connective tissue injuries	injuries & poisonings
910	PRS	NA	NA	NA	NA	NA	NA	logistic	66253	10	66243	[Error: < 100 cases or controls]	NA	NA	Superficial injury, infected	injuries & poisonings
911	PRS	NA	NA	NA	NA	NA	NA	logistic	66178	29	66149	[Error: < 100 cases or controls]	NA	NA	Blister	injuries & poisonings
913	PRS	NA	NA	NA	NA	NA	NA	logistic	64424	78	64346	[Error: < 100 cases or controls]	NA	NA	Toxic effect of venom	injuries & poisonings
931	PRS	NA	NA	NA	NA	NA	NA	logistic	53295	58	53237	[Error: < 100 cases or controls]	NA	NA	Contact dermatitis and other eczema due to plants [except food]	dermatologic
938.1	PRS	NA	NA	NA	NA	NA	NA	logistic	53257	20	53237	[Error: < 100 cases or controls]	NA	NA	Acute dermatitis due to solar radiation	dermatologic
939.1	PRS	NA	NA	NA	NA	NA	NA	logistic	53244	7	53237	[Error: < 100 cases or controls]	NA	NA	Contact and allergic dermatitis of eyelid	dermatologic
941	PRS	NA	NA	NA	NA	NA	NA	logistic	53291	54	53237	[Error: < 100 cases or controls]	NA	NA	Adverse reaction to serum or vaccine	injuries & poisonings
942	PRS	NA	NA	NA	NA	NA	NA	logistic	53299	62	53237	[Error: < 100 cases or controls]	NA	NA	Infusion and transfusion reaction	injuries & poisonings
952	PRS	NA	NA	NA	NA	NA	NA	logistic	66251	62	66189	[Error: < 100 cases or controls]	NA	NA	Spinal cord injury without evidence of spinal bone injury	injuries & poisonings
957	PRS	NA	NA	NA	NA	NA	NA	logistic	66192	3	66189	[Error: < 100 cases or controls]	NA	NA	Injury to other and unspecified nerves	injuries & poisonings
960.1	PRS	NA	NA	NA	NA	NA	NA	logistic	51468	3	51465	[Error: < 100 cases or controls]	NA	NA	Adverse effects of antibacterials (not penicillins)	injuries & poisonings
960.3	PRS	NA	NA	NA	NA	NA	NA	logistic	51467	2	51465	[Error: < 100 cases or controls]	NA	NA	Poisoning by antifungal antibiotics	injuries & poisonings
961	PRS	NA	NA	NA	NA	NA	NA	logistic	51559	94	51465	[Error: < 100 cases or controls]	NA	NA	Poisoning by other anti-infectives	injuries & poisonings
962.2	PRS	NA	NA	NA	NA	NA	NA	logistic	51500	35	51465	[Error: < 100 cases or controls]	NA	NA	Insulins and antidiabetic agents causing adverse effects in therapeutic use	injuries & poisonings
962.3	PRS	NA	NA	NA	NA	NA	NA	logistic	51472	7	51465	[Error: < 100 cases or controls]	NA	NA	Hormones and synthetic substitutes causing adverse effects in therapeutic use	injuries & poisonings
964	PRS	NA	NA	NA	NA	NA	NA	logistic	51556	91	51465	[Error: < 100 cases or controls]	NA	NA	Poisoning by agents primarily affecting blood constituents	injuries & poisonings
964.1	PRS	NA	NA	NA	NA	NA	NA	logistic	51552	87	51465	[Error: < 100 cases or controls]	NA	NA	Anticoagulants causing adverse effects	injuries & poisonings
965.2	PRS	NA	NA	NA	NA	NA	NA	logistic	51467	2	51465	[Error: < 100 cases or controls]	NA	NA	Antirheumatics causing adverse effects in therapeutic use	injuries & poisonings
965.3	PRS	NA	NA	NA	NA	NA	NA	logistic	51481	16	51465	[Error: < 100 cases or controls]	NA	NA	Salicylates causing adverse effects in therapeutic use	injuries & poisonings
966	PRS	NA	NA	NA	NA	NA	NA	logistic	51497	32	51465	[Error: < 100 cases or controls]	NA	NA	Poisoning by anticonvulsants and anti-Parkinsonism drugs	injuries & poisonings
971	PRS	NA	NA	NA	NA	NA	NA	logistic	51471	6	51465	[Error: < 100 cases or controls]	NA	NA	Poisoning by drugs primarily affecting the autonomic nervous system	injuries & poisonings
972.1	PRS	NA	NA	NA	NA	NA	NA	logistic	51485	20	51465	[Error: < 100 cases or controls]	NA	NA	Cardiac rhythm regulators causing adverse effects in therapeutic use	injuries & poisonings
972.2	PRS	NA	NA	NA	NA	NA	NA	NA	51465	NA	NA	[Error: non-varying phenotype or genotype]	NA	NA	Antilipemic and antiarteriosclerotic drugs causing adverse effects in therapeutic use	injuries & poisonings
972.6	PRS	NA	NA	NA	NA	NA	NA	logistic	51478	13	51465	[Error: < 100 cases or controls]	NA	NA	Antihypertensive agents causing adverse effects	injuries & poisonings
973	PRS	NA	NA	NA	NA	NA	NA	logistic	51475	10	51465	[Error: < 100 cases or controls]	NA	NA	Poisoning by agents primarily affecting the gastrointestinal system	injuries & poisonings
974	PRS	NA	NA	NA	NA	NA	NA	logistic	51538	73	51465	[Error: < 100 cases or controls]	NA	NA	Poisoning by water, mineral, and uric acid metabolism drugs	injuries & poisonings
975	PRS	NA	NA	NA	NA	NA	NA	logistic	51478	13	51465	[Error: < 100 cases or controls]	NA	NA	Poisoning by agents primarily acting on the smooth and skeletal muscles and respiratory system	injuries & poisonings
976	PRS	NA	NA	NA	NA	NA	NA	logistic	51471	6	51465	[Error: < 100 cases or controls]	NA	NA	Poisoning by agents primarily affecting skin & mucous membrane, ophthalmological, otorhinolaryngological, & dental drugs	injuries & poisonings
981	PRS	NA	NA	NA	NA	NA	NA	logistic	65984	5	65979	[Error: < 100 cases or controls]	NA	NA	Toxic effect of (non-ethyl) alcohol and petroleum and other solvents	injuries & poisonings
983	PRS	NA	NA	NA	NA	NA	NA	logistic	65982	3	65979	[Error: < 100 cases or controls]	NA	NA	Toxic effect of corrosive aromatics, acids, and caustic alkalis	injuries & poisonings
984	PRS	NA	NA	NA	NA	NA	NA	logistic	65982	3	65979	[Error: < 100 cases or controls]	NA	NA	Toxic effect of lead and its compounds (including fumes)	injuries & poisonings
985	PRS	NA	NA	NA	NA	NA	NA	logistic	65991	12	65979	[Error: < 100 cases or controls]	NA	NA	Toxic effect of other metals	injuries & poisonings
986	PRS	NA	NA	NA	NA	NA	NA	logistic	65983	4	65979	[Error: < 100 cases or controls]	NA	NA	Toxic effect of carbon monoxide	injuries & poisonings
987	PRS	NA	NA	NA	NA	NA	NA	logistic	65986	7	65979	[Error: < 100 cases or controls]	NA	NA	Toxic effect of other gases, fumes, or vapors	injuries & poisonings
988	PRS	NA	NA	NA	NA	NA	NA	logistic	65985	6	65979	[Error: < 100 cases or controls]	NA	NA	Toxic effect of noxious substances eaten as food	injuries & poisonings
989	PRS	NA	NA	NA	NA	NA	NA	logistic	66008	29	65979	[Error: < 100 cases or controls]	NA	NA	Toxic effect of other substances, chiefly nonmedicinal as to source	injuries & poisonings
512.3	PRS	NA	NA	NA	NA	NA	NA	NA	35291	NA	NA	[Error: non-varying phenotype or genotype]	NA	NA	Abnormal chest sounds	respiratory
598.4	PRS	NA	NA	NA	NA	NA	NA	NA	65447	NA	NA	[Error: non-varying phenotype or genotype]	NA	NA	Other cells and casts in urine	genitourinary

## Sheet: S2. EUR Combined - Top Variants
outcome	predictor	beta	SE	OR	lower	upper	p	type	n_total	n_cases	n_controls	note	bonferroni	fdr	description	group
256.4	PRS	0.307068	0.0503346	1.35943	1.23172	1.50039	1.05712e-09	logistic	57851	400	57451		TRUE	TRUE	Polycystic ovaries	endocrine/metabolic
256	PRS	0.228592	0.0444878	1.25683	1.15188	1.37134	2.77242e-07	logistic	57966	515	57451		TRUE	TRUE	Ovarian dysfunction	endocrine/metabolic
537	PRS	0.141611	0.0341237	1.15213	1.07759	1.23182	3.32578e-05	logistic	58201	888	57313		TRUE	TRUE	Other disorders of stomach and duodenum	digestive
519.2	PRS	-0.303895	0.08105	0.737938	0.629548	0.86499	0.000177201	logistic	59760	157	59603		FALSE	FALSE	Respiratory complications	respiratory
755.6	PRS	0.279408	0.0764698	1.32235	1.13829	1.53616	0.000258356	logistic	64257	172	64085		FALSE	FALSE	Other congenital anomalies of lower limb, including pelvic girdle	congenital anomalies
278.1	PRS	0.047768	0.0139928	1.04893	1.02055	1.07809	0.000640717	logistic	56987	5835	51152		FALSE	FALSE	Obesity	endocrine/metabolic
278	PRS	0.0435136	0.0130373	1.04447	1.01812	1.07151	0.000844995	logistic	57993	6841	51152		FALSE	FALSE	Overweight, obesity and other hyperalimentation	endocrine/metabolic
401	PRS	0.0326686	0.00986148	1.03321	1.01343	1.05337	0.000923852	logistic	59926	24574	35352		FALSE	FALSE	Hypertension	circulatory system
401.1	PRS	0.0319637	0.00992217	1.03248	1.01259	1.05276	0.00127545	logistic	59511	24159	35352		FALSE	FALSE	Essential hypertension	circulatory system
250.2	PRS	0.0381226	0.0119722	1.03886	1.01477	1.06352	0.00145124	logistic	60276	8990	51286		FALSE	FALSE	Type 2 diabetes	endocrine/metabolic
341	PRS	-0.139549	0.0442009	0.869751	0.797573	0.948461	0.00159325	logistic	51894	527	51367		FALSE	FALSE	Other demyelinating diseases of central nervous system	neurological
695.4	PRS	-0.106208	0.0339628	0.899238	0.841327	0.961135	0.00176493	logistic	56496	901	55595		FALSE	FALSE	Lupus (localized and systemic)	dermatologic
363.3	PRS	-0.302737	0.0983137	0.738793	0.609308	0.895796	0.00207491	logistic	60571	106	60465		FALSE	FALSE	Chorioretinal scars	sense organs
250	PRS	0.0359004	0.0116707	1.03655	1.01311	1.06054	0.00209719	logistic	60710	9424	51286		FALSE	FALSE	Diabetes mellitus	endocrine/metabolic
246.7	PRS	0.307158	0.100269	1.35956	1.11698	1.65481	0.00218889	logistic	53429	100	53329		FALSE	FALSE	Abnormal results of function study of thyroid	endocrine/metabolic
401.2	PRS	0.0519399	0.0170972	1.05331	1.0186	1.08921	0.00238217	logistic	40441	5089	35352		FALSE	FALSE	Hypertensive heart and/or renal disease	circulatory system
755.61	PRS	0.239489	0.0790573	1.2706	1.08821	1.48355	0.00245118	logistic	64246	161	64085		FALSE	FALSE	Congenital hip dysplasia and deformity	congenital anomalies
411.4	PRS	0.0393006	0.0132037	1.04008	1.01351	1.06735	0.00291573	logistic	58823	9123	49700		FALSE	FALSE	Coronary atherosclerosis	circulatory system
727.7	PRS	0.224053	0.0754653	1.25114	1.07911	1.45058	0.00298819	logistic	51378	178	51200		FALSE	FALSE	Contracture of tendon (sheath)	musculoskeletal
401.21	PRS	0.0657783	0.0221742	1.06799	1.02257	1.11543	0.0030128	logistic	38048	2696	35352		FALSE	FALSE	Hypertensive heart disease	circulatory system
695.42	PRS	-0.103084	0.034884	0.902051	0.842437	0.965884	0.00312625	logistic	56448	853	55595		FALSE	FALSE	Systemic lupus erythematosus	dermatologic
335	PRS	-0.0879954	0.0298003	0.915765	0.863809	0.970847	0.00314872	logistic	52543	1176	51367		FALSE	FALSE	Multiple sclerosis	neurological
272.13	PRS	0.0386829	0.0131136	1.03944	1.01306	1.0665	0.00317935	logistic	51665	8401	43264		FALSE	FALSE	Mixed hyperlipidemia	endocrine/metabolic
272.1	PRS	0.0287531	0.0103619	1.02917	1.00848	1.05029	0.00552221	logistic	60258	16994	43264		FALSE	FALSE	Hyperlipidemia	endocrine/metabolic
155	PRS	0.122208	0.044133	1.12999	1.03635	1.23209	0.00562132	logistic	58753	532	58221		FALSE	FALSE	Cancer of liver and intrahepatic bile duct	neoplasms
272	PRS	0.0284804	0.0103591	1.02889	1.00821	1.04999	0.00597219	logistic	60270	17006	43264		FALSE	FALSE	Disorders of lipoid metabolism	endocrine/metabolic
960.2	PRS	0.093602	0.0341302	1.09812	1.02707	1.17409	0.00609732	logistic	52357	892	51465		FALSE	FALSE	Allergy/adverse effect of penicillin	injuries & poisonings
155.1	PRS	0.130997	0.0478772	1.13996	1.03786	1.25212	0.00621712	logistic	58672	451	58221		FALSE	FALSE	Malignant neoplasm of liver, primary	neoplasms
285.1	PRS	0.0449133	0.0164712	1.04594	1.01271	1.08025	0.00639562	logistic	48179	4267	43912		FALSE	FALSE	Acute posthemorrhagic anemia	hematopoietic
318	PRS	0.0373378	0.0137431	1.03804	1.01046	1.06638	0.00659102	logistic	57866	6183	51683		FALSE	FALSE	Tobacco use disorder	mental disorders
571.81	PRS	0.0866541	0.0328399	1.09052	1.02254	1.16302	0.0083228	logistic	54400	963	53437		FALSE	FALSE	Portal hypertension	digestive
571.8	PRS	0.0715393	0.0272206	1.07416	1.01835	1.13303	0.00858571	logistic	54852	1415	53437		FALSE	FALSE	Liver abscess and sequelae of chronic liver disease	digestive
418	PRS	0.0275588	0.0104978	1.02794	1.00701	1.04931	0.00866	logistic	57064	12909	44155		FALSE	FALSE	Nonspecific chest pain	circulatory system
712	PRS	0.216028	0.0824778	1.24114	1.05588	1.4589	0.00881294	logistic	55111	150	54961		FALSE	FALSE	Infective connective tissue disorders	musculoskeletal
401.3	PRS	0.0736851	0.0288699	1.07647	1.01725	1.13914	0.010701	logistic	36691	1339	35352		FALSE	FALSE	Other hypertensive complications	circulatory system
411.3	PRS	0.0622809	0.0245059	1.06426	1.01435	1.11663	0.0110388	logistic	51579	1879	49700		FALSE	FALSE	Angina pectoris	circulatory system
411	PRS	0.0320643	0.0126365	1.03258	1.00732	1.05848	0.0111666	logistic	59715	10015	49700		FALSE	FALSE	Ischemic Heart Disease	circulatory system
281.11	PRS	0.165331	0.0651942	1.17978	1.03826	1.34059	0.0112136	logistic	44154	242	43912		FALSE	FALSE	Pernicious anemia	hematopoietic
727.6	PRS	0.107438	0.0439693	1.11342	1.02149	1.21363	0.0145465	logistic	51737	537	51200		FALSE	FALSE	Rupture of tendon, nontraumatic	musculoskeletal
440.9	PRS	0.128111	0.0524887	1.13668	1.02555	1.25984	0.0146577	logistic	55320	379	54941		FALSE	FALSE	Atherosclerosis of aorta	circulatory system
427.5	PRS	0.0437649	0.0181704	1.04474	1.00818	1.08261	0.0160148	logistic	45744	3523	42221		FALSE	FALSE	Arrhythmia (cardiac) NOS	circulatory system
285	PRS	0.0246321	0.0105317	1.02494	1.004	1.04631	0.0193429	logistic	56213	12301	43912		FALSE	FALSE	Other anemias	hematopoietic
196	PRS	-0.0614295	0.0263225	0.940419	0.893131	0.990211	0.0196099	logistic	51292	1528	49764		FALSE	FALSE	Radiotherapy	neoplasms
512.9	PRS	0.0290021	0.0128797	1.02943	1.00376	1.05574	0.024337	logistic	43262	7971	35291		FALSE	FALSE	Other dyspnea	respiratory
850	PRS	-0.0839301	0.0377406	0.919496	0.853934	0.990091	0.0261573	logistic	57692	728	56964		FALSE	FALSE	Hemorrhage or hematoma complicating a procedure	injuries & poisonings
751.21	PRS	0.117076	0.0528095	1.12421	1.01366	1.2468	0.0266264	logistic	62847	367	62480		FALSE	FALSE	Cystic kidney disease	congenital anomalies
250.3	PRS	0.0438012	0.0197958	1.04477	1.00501	1.08611	0.0269215	logistic	54063	2777	51286		FALSE	FALSE	Insulin pump user	endocrine/metabolic
440	PRS	0.0600634	0.0271823	1.0619	1.00681	1.12001	0.0271295	logistic	56426	1485	54941		FALSE	FALSE	Atherosclerosis	circulatory system
704.2	PRS	0.19913	0.0911243	1.22034	1.02074	1.45898	0.0288697	logistic	61881	121	61760		FALSE	FALSE	Hirsutism	dermatologic
427	PRS	0.0218621	0.0100649	1.0221	1.00214	1.04247	0.0298469	logistic	57177	14956	42221		FALSE	FALSE	Cardiac dysrhythmias	circulatory system
278.3	PRS	0.167367	0.0773801	1.18219	1.01583	1.3758	0.0305474	logistic	51323	171	51152		FALSE	FALSE	Localized adiposity	endocrine/metabolic
204.12	PRS	-0.159985	0.0744376	0.852157	0.736473	0.986012	0.0316147	logistic	63513	186	63327		FALSE	FALSE	Lymphoid leukemia, chronic	neoplasms
244.2	PRS	-0.0865925	0.0405164	0.917051	0.847042	0.992845	0.0325797	logistic	53961	632	53329		FALSE	FALSE	Acquired hypothyroidism	endocrine/metabolic
759	PRS	-0.0890192	0.0419981	0.914828	0.842539	0.993319	0.0340397	logistic	64368	588	63780		FALSE	FALSE	Other and unspecified congenital anomalies	congenital anomalies
218	PRS	-0.0948498	0.0449644	0.909509	0.832785	0.993303	0.0349065	logistic	61343	512	60831		FALSE	FALSE	Benign neoplasm of uterus	neoplasms
687	PRS	0.142834	0.0677877	1.15354	1.01002	1.31745	0.0351104	logistic	52309	221	52088		FALSE	FALSE	Symptoms affecting skin	dermatologic
539	PRS	0.0703646	0.0334095	1.0729	1.00489	1.14551	0.0351934	logistic	66048	925	65123		FALSE	FALSE	Bariatric surgery	digestive
241.2	PRS	-0.0633894	0.0301026	0.938578	0.884803	0.995621	0.0352237	logistic	54513	1184	53329		FALSE	FALSE	Nontoxic multinodular goiter	endocrine/metabolic
218.1	PRS	-0.095609	0.0454481	0.908819	0.831364	0.993491	0.0354049	logistic	61332	501	60831		FALSE	FALSE	Uterine leiomyoma	neoplasms
949.1	PRS	0.208638	0.0994551	1.232	1.0138	1.49716	0.0359221	logistic	53338	101	53237		FALSE	FALSE	Diaper or napkin rash	injuries & poisonings
608	PRS	0.109864	0.0523951	1.11613	1.00719	1.23684	0.0360087	logistic	58748	378	58370		FALSE	FALSE	Other disorders of male genital organs	genitourinary
426.7	PRS	0.132291	0.0632777	1.14144	1.0083	1.29216	0.0365596	logistic	42476	255	42221		FALSE	FALSE	Abnormal electrocardiogram [ECG] [EKG]	circulatory system
250.25	PRS	0.1037	0.0497555	1.10927	1.0062	1.22289	0.0371433	logistic	51706	420	51286		FALSE	FALSE	Diabetes type 2 with peripheral circulatory disorders	endocrine/metabolic
586.2	PRS	0.0751	0.0361865	1.07799	1.00418	1.15723	0.037953	logistic	51070	810	50260		FALSE	FALSE	Cyst of kidney, acquired	genitourinary
337.1	PRS	-0.198352	0.0958952	0.820081	0.679562	0.989657	0.0386003	logistic	51479	112	51367		FALSE	FALSE	Peripheral autonomic neuropathy	neurological
618.5	PRS	-0.133371	0.0652639	0.87514	0.770059	0.994561	0.0409961	logistic	65243	245	64998		FALSE	FALSE	Prolapse of vaginal vault after hysterectomy	genitourinary
193	PRS	-0.0856071	0.042002	0.917955	0.845412	0.996722	0.0415331	logistic	64826	584	64242		FALSE	FALSE	Thyroid cancer	neoplasms
962.1	PRS	0.154147	0.0760618	1.16666	1.00508	1.35422	0.042703	logistic	51641	176	51465		FALSE	FALSE	Adrenal cortical steroids causing adverse effects in therapeutic use	injuries & poisonings
701	PRS	-0.0476298	0.0236411	0.953487	0.910313	0.998708	0.0439356	logistic	61424	1892	59532		FALSE	FALSE	Other hypertrophic and atrophic conditions of skin	dermatologic
610.1	PRS	-0.0720876	0.0358705	0.930449	0.86728	0.99822	0.0444669	logistic	60620	814	59806		FALSE	FALSE	Cystic mastopathy	genitourinary
272.12	PRS	0.102207	0.0508629	1.10761	1.00252	1.22372	0.044488	logistic	43662	398	43264		FALSE	FALSE	Hyperglyceridemia	endocrine/metabolic
250.24	PRS	0.0479507	0.0239515	1.04912	1.00101	1.09954	0.0452856	logistic	53188	1902	51286		FALSE	FALSE	Type 2 diabetes with neurological manifestations	endocrine/metabolic
276.6	PRS	0.0423315	0.0213666	1.04324	1.00045	1.08786	0.0475693	logistic	46544	2432	44112		FALSE	FALSE	Fluid overload	endocrine/metabolic
281.1	PRS	0.0752363	0.0380118	1.07814	1.00073	1.16153	0.0477833	logistic	44633	721	43912		FALSE	FALSE	Megaloblastic anemia	hematopoietic
738	PRS	-0.0627021	0.0318308	0.939223	0.882417	0.999686	0.0488552	logistic	58998	1031	57967		FALSE	FALSE	Other acquired musculoskeletal deformity	musculoskeletal
280	PRS	0.037359	0.0190083	1.03807	1.0001	1.07747	0.0493669	logistic	46938	3026	43912		FALSE	FALSE	Iron deficiency anemias	hematopoietic
870	PRS	0.0635059	0.0324177	1.06557	0.999967	1.13547	0.0501142	logistic	60008	990	59018		FALSE	FALSE	Open wounds of head; neck; and trunk	injuries & poisonings
381.11	PRS	-0.0565497	0.0289108	0.945019	0.892959	1.00012	0.0504645	logistic	59360	1279	58081		FALSE	FALSE	Suppurative and unspecified otitis media	sense organs
187	PRS	0.159699	0.0817268	1.17316	0.999515	1.37697	0.0506937	logistic	63891	154	63737		FALSE	FALSE	Cancer of other male genital organs	neoplasms
512	PRS	0.018582	0.00951838	1.01876	0.999926	1.03794	0.0509123	logistic	53542	18251	35291		FALSE	FALSE	Other symptoms of respiratory system	respiratory
695	PRS	-0.0438937	0.0225306	0.957056	0.915712	1.00027	0.0513931	logistic	59023	2092	56931		FALSE	FALSE	Erythematous conditions	dermatologic
465.4	PRS	0.14202	0.0729765	1.1526	0.998986	1.32983	0.0516423	logistic	49786	191	49595		FALSE	FALSE	Acute laryngitis and tracheitis	respiratory
443.9	PRS	0.0495118	0.0255161	1.05076	0.9995	1.10464	0.052329	logistic	56648	1707	54941		FALSE	FALSE	Peripheral vascular disease, unspecified	circulatory system
740.3	PRS	-0.189527	0.0980029	0.827351	0.68276	1.00256	0.0531269	logistic	52255	107	52148		FALSE	FALSE	Osteoarthrosis involving more than one site, but not specified as generalized	musculoskeletal
426	PRS	0.0337381	0.0174644	1.03431	0.999508	1.07033	0.0533817	logistic	46158	3937	42221		FALSE	FALSE	Cardiac conduction disorders	circulatory system
681.2	PRS	0.101061	0.0523672	1.10634	0.998422	1.22593	0.0536254	logistic	55849	371	55478		FALSE	FALSE	Cellulitis and abscess of face/neck	dermatologic
350.3	PRS	-0.0552493	0.0287181	0.946249	0.894458	1.00104	0.0543736	logistic	59778	1258	58520		FALSE	FALSE	Lack of coordination	neurological
994	PRS	0.0332136	0.0172799	1.03377	0.999345	1.06938	0.0545935	logistic	63986	3669	60317		FALSE	FALSE	Sepsis and SIRS	injuries & poisonings
292.5	PRS	0.106288	0.0554249	1.11214	0.997658	1.23976	0.0551487	logistic	53814	328	53486		FALSE	FALSE	Transient alteration of awareness	mental disorders
871.1	PRS	-0.1398	0.0729708	0.869532	0.753653	1.00323	0.0553858	logistic	59211	193	59018		FALSE	FALSE	Open wound of hand except finger(s)	injuries & poisonings
735.1	PRS	0.132966	0.0698358	1.14221	0.996096	1.30976	0.0569119	logistic	58176	209	57967		FALSE	FALSE	Flat foot	musculoskeletal
656.4	PRS	0.188993	0.0995117	1.20803	0.993969	1.4682	0.0575371	logistic	64851	113	64738		FALSE	FALSE	Hemorrhage of fetus or newborn	pregnancy complications
870.3	PRS	0.128074	0.0674408	1.13664	0.995899	1.29726	0.0575566	logistic	59243	225	59018		FALSE	FALSE	Other open wound of head and face	injuries & poisonings
580.31	PRS	-0.104646	0.0551893	0.900643	0.808304	1.00353	0.0579431	logistic	50600	340	50260		FALSE	FALSE	Nephritis and nephropathy in diseases classified elsewhere	genitourinary
280.1	PRS	0.0386448	0.0204653	1.0394	0.998534	1.08194	0.0589843	logistic	46493	2581	43912		FALSE	FALSE	Iron deficiency anemias, unspecified or not due to blood loss	hematopoietic
369.2	PRS	0.165896	0.088235	1.18045	0.99298	1.40331	0.0600861	logistic	57885	131	57754		FALSE	FALSE	Eye infection, viral	sense organs
426.3	PRS	0.0662177	0.0353252	1.06846	0.996985	1.14506	0.060859	logistic	43081	860	42221		FALSE	FALSE	Bundle branch block	circulatory system
634.1	PRS	0.13892	0.0746201	1.14903	0.992691	1.32999	0.0626463	logistic	63727	178	63549		FALSE	FALSE	Missed abortion/Hydatidiform mole	pregnancy complications
483	PRS	0.0403278	0.0217773	1.04115	0.997647	1.08655	0.0640499	logistic	53553	2238	51315		FALSE	FALSE	Acute bronchitis and bronchiolitis	respiratory
965.1	PRS	0.075553	0.0408107	1.07848	0.995574	1.16829	0.0641258	logistic	52087	622	51465		FALSE	FALSE	Opiates and related narcotics causing adverse effects in therapeutic use	injuries & poisonings
401.22	PRS	0.0389722	0.0210652	1.03974	0.997687	1.08357	0.0643025	logistic	38275	2923	35352		FALSE	FALSE	Hypertensive chronic kidney disease	circulatory system
275.3	PRS	0.0502188	0.0273822	1.0515	0.996556	1.10948	0.0666544	logistic	60506	1390	59116		FALSE	FALSE	Disorders of magnesium metabolism	endocrine/metabolic
278.11	PRS	0.0361836	0.0198104	1.03685	0.997359	1.0779	0.0677756	logistic	53905	2753	51152		FALSE	FALSE	Morbid obesity	endocrine/metabolic
580.3	PRS	-0.0784817	0.0429924	0.924519	0.849806	1.0058	0.0679291	logistic	50821	561	50260		FALSE	FALSE	Nephritis and nephropathy without mention of glomerulonephritis	genitourinary
580.12	PRS	0.162231	0.0897056	1.17613	0.9865	1.40222	0.0705319	logistic	50387	127	50260		FALSE	FALSE	Non-proliferative glomerulonephritis	genitourinary
705	PRS	0.123181	0.069091	1.13109	0.987838	1.29512	0.0746049	logistic	60136	213	59923		FALSE	FALSE	Disorders of sweat glands	dermatologic
961.1	PRS	0.0746482	0.0419183	1.0775	0.992516	1.16977	0.0749449	logistic	52055	590	51465		FALSE	FALSE	Poisoning/allergy of sulfonamides	injuries & poisonings
994.2	PRS	0.0325993	0.018362	1.03314	0.996615	1.071	0.0758375	logistic	63542	3225	60317		FALSE	FALSE	Sepsis	injuries & poisonings
573.3	PRS	0.118833	0.0670364	1.12618	0.98752	1.28431	0.0762847	logistic	53663	226	53437		FALSE	FALSE	Hepatomegaly	digestive
446.9	PRS	-0.123487	0.0697043	0.883833	0.770969	1.01322	0.0764637	logistic	55152	211	54941		FALSE	FALSE	Arteritis NOS	circulatory system
276	PRS	0.0184062	0.010399	1.01858	0.998026	1.03955	0.0767281	logistic	56721	12609	44112		FALSE	FALSE	Disorders of fluid, electrolyte, and acid-base balance	endocrine/metabolic
596.1	PRS	-0.14588	0.0824697	0.864261	0.735267	1.01589	0.0769111	logistic	59952	153	59799		FALSE	FALSE	Bladder neck obstruction	genitourinary
172.2	PRS	-0.032586	0.0184446	0.967939	0.933572	1.00357	0.0772795	logistic	59737	3411	56326		FALSE	FALSE	Other non-epithelial cancer of skin	neoplasms
716	PRS	0.0454263	0.0257826	1.04647	0.994905	1.10072	0.0780873	logistic	56573	1612	54961		FALSE	FALSE	Other arthropathies	musculoskeletal
771.2	PRS	0.139826	0.0794497	1.15007	0.98423	1.34386	0.0784191	logistic	58755	162	58593		FALSE	FALSE	Cramp of limb	symptoms
471	PRS	-0.133597	0.0759293	0.874943	0.753958	1.01534	0.0784945	logistic	47007	177	46830		FALSE	FALSE	Nasal polyps	respiratory
735.3	PRS	-0.0872758	0.0496607	0.916424	0.831428	1.01011	0.0788425	logistic	58386	419	57967		FALSE	FALSE	Hallux valgus (Bunion)	musculoskeletal
189.12	PRS	-0.137695	0.0784701	0.871364	0.747145	1.01624	0.0793028	logistic	64275	168	64107		FALSE	FALSE	Malignant neoplasm of renal pelvis	neoplasms
681.7	PRS	-0.0579869	0.0330811	0.943662	0.884418	1.00688	0.0796243	logistic	56422	944	55478		FALSE	FALSE	Cellulitis and abscess of trunk	dermatologic
592.13	PRS	-0.136167	0.0777259	0.872696	0.749379	1.01631	0.0797923	logistic	49910	170	49740		FALSE	FALSE	Chronic interstitial cystitis	genitourinary
364.1	PRS	-0.142483	0.0813666	0.867202	0.739366	1.01714	0.0799245	logistic	60620	155	60465		FALSE	FALSE	Corneal opacity	sense organs
377.1	PRS	-0.149885	0.0856908	0.860807	0.72772	1.01823	0.0802665	logistic	57907	139	57768		FALSE	FALSE	Optic atrophy	sense organs
340	PRS	0.0389634	0.0222816	1.03973	0.995303	1.08615	0.0803465	logistic	61193	2135	59058		FALSE	FALSE	Migraine	neurological
513.31	PRS	0.134486	0.076964	1.14395	0.98377	1.33021	0.0805688	logistic	61417	170	61247		FALSE	FALSE	Apnea	respiratory
960	PRS	0.0470881	0.0269892	1.04821	0.994206	1.10516	0.0810372	logistic	52905	1440	51465		FALSE	FALSE	Poisoning by antibiotics	injuries & poisonings
535.9	PRS	0.105077	0.0602482	1.1108	0.987075	1.25003	0.0811458	logistic	57592	279	57313		FALSE	FALSE	Gastritis and duodenitis, NOS	digestive
871.3	PRS	0.164373	0.0944009	1.17865	0.979559	1.41822	0.0816438	logistic	59133	115	59018		FALSE	FALSE	Open wound of foot except toe(s) alone	injuries & poisonings
575.8	PRS	0.0699133	0.0405139	1.07242	0.990551	1.16105	0.0844078	logistic	61116	624	60492		FALSE	FALSE	Other disorders of biliary tract	digestive
701.1	PRS	0.170281	0.098723	1.18564	0.977052	1.43876	0.0845561	logistic	59637	105	59532		FALSE	FALSE	Keratoderma, acquired	dermatologic
381.1	PRS	-0.0459721	0.0266976	0.955069	0.906378	1.00638	0.0850778	logistic	59582	1501	58081		FALSE	FALSE	Otitis media	sense organs
575	PRS	0.0504482	0.0293262	1.05174	0.992994	1.11397	0.0853879	logistic	61697	1205	60492		FALSE	FALSE	Other biliary tract disease	digestive
250.13	PRS	-0.118615	0.0691257	0.88815	0.775613	1.01701	0.0861752	logistic	51500	214	51286		FALSE	FALSE	Type 1 diabetes with ophthalmic manifestations	endocrine/metabolic
709	PRS	-0.0534001	0.0311304	0.948001	0.891887	1.00764	0.0862771	logistic	57190	1078	56112		FALSE	FALSE	Diffuse diseases of connective tissue	dermatologic
610.3	PRS	0.166559	0.0971878	1.18123	0.976355	1.4291	0.0865677	logistic	59914	108	59806		FALSE	FALSE	Fibrosclerosis of breast	genitourinary
427.9	PRS	0.0276745	0.0162084	1.02806	0.995914	1.06125	0.0877439	logistic	46631	4410	42221		FALSE	FALSE	Palpitations	circulatory system
381	PRS	-0.0343342	0.0202915	0.966249	0.928574	1.00545	0.0906375	logistic	60691	2610	58081		FALSE	FALSE	Otitis media and Eustachian tube disorders	sense organs
625.1	PRS	-0.114271	0.0675657	0.892016	0.781375	1.01832	0.0907879	logistic	61923	224	61699		FALSE	FALSE	Dyspareunia	genitourinary
348.4	PRS	0.145542	0.0867243	1.15667	0.975859	1.37097	0.0933049	logistic	51500	133	51367		FALSE	FALSE	Cerebral cysts	neurological
306	PRS	-0.0477487	0.028533	0.953373	0.90152	1.00821	0.0942374	logistic	42874	1285	41589		FALSE	FALSE	Other mental disorder	mental disorders
208	PRS	0.0338256	0.0202597	1.0344	0.994134	1.07631	0.0949988	logistic	59647	2685	56962		FALSE	FALSE	Benign neoplasm of colon	neoplasms
378.5	PRS	-0.147547	0.0886527	0.862822	0.725201	1.02656	0.0960472	logistic	57898	130	57768		FALSE	FALSE	Paralytic strabismus	sense organs
681.3	PRS	-0.0705734	0.0424193	0.931859	0.857516	1.01265	0.0961702	logistic	56050	572	55478		FALSE	FALSE	Cellulitis and abscess of arm/hand	dermatologic
327.3	PRS	0.0247369	0.014946	1.02505	0.995453	1.05552	0.0979057	logistic	56153	5078	51075		FALSE	FALSE	Sleep apnea	neurological
569	PRS	0.0346803	0.0209629	1.03529	0.993614	1.07871	0.0980525	logistic	57703	2417	55286		FALSE	FALSE	Other disorders of intestine	digestive
151	PRS	0.0759706	0.0461416	1.07893	0.985637	1.18106	0.0996681	logistic	58711	490	58221		FALSE	FALSE	Cancer of stomach	neoplasms
317.11	PRS	0.0756803	0.046226	1.07862	0.985188	1.18091	0.101593	logistic	52167	484	51683		FALSE	FALSE	Alcoholic liver damage	mental disorders
426.32	PRS	0.0723721	0.0442963	1.07506	0.985655	1.17256	0.102297	logistic	42763	542	42221		FALSE	FALSE	Left bundle branch block	circulatory system
240	PRS	-0.088523	0.0542827	0.915282	0.822903	1.01803	0.102937	logistic	53679	350	53329		FALSE	FALSE	Simple and unspecified goiter	endocrine/metabolic
443	PRS	0.0363896	0.0225179	1.03706	0.992285	1.08386	0.106087	logistic	57118	2177	54941		FALSE	FALSE	Peripheral vascular disease	circulatory system
573.2	PRS	0.0648534	0.0403326	1.067	0.985902	1.15477	0.107843	logistic	54072	635	53437		FALSE	FALSE	Liver replaced by transplant	digestive
338.2	PRS	0.0296055	0.0184387	1.03005	0.993487	1.06795	0.108357	logistic	55184	3186	51998		FALSE	FALSE	Chronic pain	neurological
420	PRS	0.0458224	0.0286312	1.04689	0.989758	1.10732	0.109502	logistic	61531	1272	60259		FALSE	FALSE	Carditis	circulatory system
509.8	PRS	0.0511188	0.0320455	1.05245	0.988378	1.12067	0.110669	logistic	47561	1017	46544		FALSE	FALSE	Dependence on respirator [Ventilator] or supplemental oxygen	respiratory
395.2	PRS	0.0335066	0.0210408	1.03407	0.992296	1.07761	0.111282	logistic	56871	2533	54338		FALSE	FALSE	Nonrheumatic aortic valve disorders	circulatory system
184.2	PRS	0.123118	0.0774211	1.13102	0.971778	1.31635	0.111782	logistic	60283	171	60112		FALSE	FALSE	Cancer of other female genital organs (excluding uterus and ovary)	neoplasms
577.3	PRS	0.0850882	0.0536862	1.08881	0.980065	1.20963	0.112985	logistic	64291	356	63935		FALSE	FALSE	Cyst and pseudocyst of pancreas	digestive
250.6	PRS	0.0421579	0.026607	1.04306	0.990058	1.0989	0.113088	logistic	52799	1513	51286		FALSE	FALSE	Polyneuropathy in diabetes	endocrine/metabolic
727	PRS	0.0316834	0.0200045	1.03219	0.992503	1.07347	0.113236	logistic	53912	2712	51200		FALSE	FALSE	Other disorders of synovium, tendon, and bursa	musculoskeletal
272.11	PRS	0.0241415	0.0152784	1.02444	0.994213	1.05558	0.114083	logistic	48989	5725	43264		FALSE	FALSE	Hypercholesterolemia	endocrine/metabolic
709.5	PRS	0.146343	0.0930835	1.15759	0.964544	1.38928	0.11591	logistic	56229	117	56112		FALSE	FALSE	Dermatomyositis	dermatologic
204.22	PRS	0.095026	0.06051	1.09969	0.976702	1.23816	0.116318	logistic	63607	280	63327		FALSE	FALSE	Myeloid leukemia, chronic	neoplasms
367	PRS	-0.0337114	0.0214807	0.96685	0.926989	1.00843	0.116559	logistic	63449	2297	61152		FALSE	FALSE	Disorders of refraction and accommodation; blindness and low vision	sense organs
368.4	PRS	-0.105663	0.0674017	0.899728	0.788384	1.0268	0.116961	logistic	61585	226	61359		FALSE	FALSE	Visual field defects	sense organs
277.7	PRS	0.0856691	0.0548386	1.08945	0.978422	1.21307	0.11824	logistic	63524	341	63183		FALSE	FALSE	Dysmetabolic syndrome X	endocrine/metabolic
586.1	PRS	0.0976554	0.0625772	1.10258	0.975314	1.24646	0.118628	logistic	50519	259	50260		FALSE	FALSE	Anatomical abnormatilies of kidney and ureters	genitourinary
634	PRS	0.0840721	0.0540467	1.08771	0.978378	1.20925	0.119817	logistic	63895	346	63549		FALSE	FALSE	Miscarriage; stillbirth	pregnancy complications
508	PRS	0.0184839	0.0118935	1.01866	0.995184	1.04268	0.120157	logistic	55715	9171	46544		FALSE	FALSE	Pulmonary collapse; interstitial and compensatory emphysema	respiratory
571.51	PRS	0.0363267	0.0234361	1.03699	0.990438	1.08574	0.121134	logistic	55374	1937	53437		FALSE	FALSE	Cirrhosis of liver without mention of alcohol	digestive
446	PRS	-0.0701424	0.045286	0.932261	0.853079	1.01879	0.121412	logistic	55442	501	54941		FALSE	FALSE	Polyarteritis nodosa and allied conditions	circulatory system
524	PRS	-0.0870152	0.0563089	0.916663	0.820878	1.02362	0.122269	logistic	61383	322	61061		FALSE	FALSE	Dentofacial anomalies, including malocclusion	digestive
724.2	PRS	-0.127895	0.0830119	0.879946	0.747816	1.03542	0.123394	logistic	53471	148	53323		FALSE	FALSE	Disorders of coccyx	musculoskeletal
575.2	PRS	0.0730893	0.0475745	1.07583	0.980045	1.18097	0.124462	logistic	60945	453	60492		FALSE	FALSE	Obstruction of bile duct	digestive
753	PRS	0.151573	0.0986784	1.16366	0.959026	1.41196	0.124532	logistic	64812	102	64710		FALSE	FALSE	Congenital anomalies of the eye	congenital anomalies
801.1	PRS	0.0593236	0.0387731	1.06112	0.983467	1.1449	0.126012	logistic	55646	682	54964		FALSE	FALSE	Fracture of foot	injuries & poisonings
276.4	PRS	0.0293538	0.0191993	1.02979	0.991757	1.06928	0.12629	logistic	47105	2993	44112		FALSE	FALSE	Acid-base balance disorder	endocrine/metabolic
513.8	PRS	-0.106179	0.0696898	0.899264	0.784451	1.03088	0.12761	logistic	61459	212	61247		FALSE	FALSE	Disorders of diaphragm	respiratory
785	PRS	0.0155097	0.0101887	1.01563	0.99555	1.03612	0.127949	logistic	55134	12929	42205		FALSE	FALSE	Abdominal pain	symptoms
601	PRS	0.0740803	0.0487719	1.07689	0.978717	1.18492	0.128785	logistic	59784	439	59345		FALSE	FALSE	Inflammatory diseases of prostate	genitourinary
571	PRS	0.0270405	0.0179199	1.02741	0.99195	1.06414	0.131308	logistic	56835	3398	53437		FALSE	FALSE	Chronic liver disease and cirrhosis	digestive
427.6	PRS	0.0517535	0.0344347	1.05312	0.984385	1.12665	0.132853	logistic	43107	886	42221		FALSE	FALSE	Premature beats	circulatory system
704.8	PRS	0.0909075	0.0604904	1.09517	0.972725	1.23302	0.13288	logistic	62040	280	61760		FALSE	FALSE	Other specified diseases of hair and hair follicles	dermatologic
626.11	PRS	0.0770219	0.0517631	1.08007	0.975862	1.1954	0.136759	logistic	55928	381	55547		FALSE	FALSE	Absent or infrequent menstruation	genitourinary
695.41	PRS	-0.126836	0.0857132	0.880878	0.744655	1.04202	0.138934	logistic	55734	139	55595		FALSE	FALSE	Cutaneous lupus erythematosus	dermatologic
172	PRS	-0.024332	0.0164629	0.975962	0.944973	1.00797	0.139409	logistic	60676	4350	56326		FALSE	FALSE	Skin cancer	neoplasms
185	PRS	-0.0397919	0.0270429	0.960989	0.911379	1.0133	0.141174	logistic	61034	1689	59345		FALSE	FALSE	Cancer of prostate	neoplasms
716.9	PRS	0.0389839	0.0265659	1.03975	0.987	1.09533	0.142256	logistic	56478	1517	54961		FALSE	FALSE	Arthropathy NOS	musculoskeletal
938	PRS	0.0480751	0.0328366	1.04925	0.983847	1.119	0.143175	logistic	54217	980	53237		FALSE	FALSE	Dermatitis due to solar radiation	dermatologic
225	PRS	0.0663918	0.0454191	1.06865	0.977624	1.16814	0.143807	logistic	64439	497	63942		FALSE	FALSE	Benign neoplasm of brain and other parts of nervous system	neoplasms
747.11	PRS	-0.0404479	0.0276961	0.960359	0.909616	1.01393	0.144175	logistic	63419	1373	62046		FALSE	FALSE	Cardiac shunt/ heart septal defect	congenital anomalies
149.5	PRS	0.065374	0.0449316	1.06756	0.977564	1.16584	0.145679	logistic	64706	516	64190		FALSE	FALSE	Hx of malignant neoplasm of oral cavity and pharynx	neoplasms
204.1	PRS	-0.0848424	0.0584636	0.918657	0.819197	1.03019	0.146724	logistic	63628	301	63327		FALSE	FALSE	Lymphoid leukemia	neoplasms
536.3	PRS	0.0731716	0.050589	1.07592	0.974352	1.18807	0.148067	logistic	57713	400	57313		FALSE	FALSE	Gastroparesis	digestive
291.8	PRS	-0.0337272	0.0233267	0.966835	0.923626	1.01207	0.148217	logistic	55455	1969	53486		FALSE	FALSE	Alteration of consciousness	mental disorders
276.5	PRS	0.021953	0.0151913	1.0222	0.992209	1.05309	0.148429	logistic	49064	4952	44112		FALSE	FALSE	Hypovolemia	endocrine/metabolic
720	PRS	-0.0309197	0.0214025	0.969553	0.929723	1.01109	0.148548	logistic	55745	2422	53323		FALSE	FALSE	Spinal stenosis	musculoskeletal
362.26	PRS	0.0808314	0.0560842	1.08419	0.971325	1.21016	0.149514	logistic	60334	331	60003		FALSE	FALSE	Macular puckering of retina	sense organs
720.1	PRS	-0.0351247	0.0243941	0.965485	0.920409	1.01277	0.1499	logistic	55165	1842	53323		FALSE	FALSE	Spinal stenosis of lumbar region	musculoskeletal
380.4	PRS	-0.0429115	0.0299224	0.957996	0.903428	1.01586	0.151545	logistic	63186	1172	62014		FALSE	FALSE	Impacted cerumen	sense organs
724.1	PRS	-0.117417	0.0819163	0.889214	0.757317	1.04408	0.151751	logistic	53475	152	53323		FALSE	FALSE	Disorders of sacrum	musculoskeletal
353.2	PRS	0.125214	0.0874946	1.13339	0.954779	1.34542	0.152401	logistic	57953	133	57820		FALSE	FALSE	Nerve root lesions	neurological
411.8	PRS	0.030109	0.0210447	1.03057	0.988923	1.07396	0.152512	logistic	52493	2793	49700		FALSE	FALSE	Other chronic ischemic heart disease, unspecified	circulatory system
200	PRS	-0.0479149	0.0335046	0.953215	0.892629	1.01791	0.152688	logistic	64258	931	63327		FALSE	FALSE	Myeloproliferative disease	neoplasms
288.3	PRS	-0.100899	0.0706111	0.904024	0.787181	1.03821	0.153022	logistic	50020	205	49815		FALSE	FALSE	Eosinophilia	hematopoietic
536	PRS	0.0402481	0.0282141	1.04107	0.985061	1.10026	0.153717	logistic	58620	1307	57313		FALSE	FALSE	Disorders of function of stomach	digestive
656.26	PRS	0.112487	0.0790422	1.11906	0.958452	1.30658	0.1547	logistic	64933	195	64738		FALSE	FALSE	Transitory tachypnea or apnea of newborn	pregnancy complications
149.4	PRS	0.0753783	0.0531811	1.07829	0.971556	1.19675	0.15637	logistic	64557	367	64190		FALSE	FALSE	Cancer of larynx	neoplasms
251.1	PRS	0.0642799	0.045387	1.06639	0.975623	1.1656	0.156699	logistic	46791	495	46296		FALSE	FALSE	Hypoglycemia	endocrine/metabolic
411.1	PRS	0.0359901	0.0254205	1.03665	0.986261	1.0896	0.156837	logistic	51467	1767	49700		FALSE	FALSE	Unstable angina (intermediate coronary syndrome)	circulatory system
755	PRS	0.0762925	0.0539965	1.07928	0.970891	1.19976	0.157681	logistic	64434	349	64085		FALSE	FALSE	Congenital anomalies of limbs	congenital anomalies
782.6	PRS	0.105701	0.0750562	1.11149	0.959437	1.28764	0.159043	logistic	55221	181	55040		FALSE	FALSE	Pallor and flushing	symptoms
916	PRS	-0.0520996	0.0371394	0.949234	0.882591	1.02091	0.160673	logistic	61862	750	61112		FALSE	FALSE	Contusion	injuries & poisonings
689	PRS	-0.0486184	0.0346668	0.952545	0.889972	1.01952	0.160781	logistic	63247	861	62386		FALSE	FALSE	Disorder of skin and subcutaneous tissue NOS	dermatologic
791	PRS	0.10879	0.0777345	1.11493	0.957366	1.29842	0.161662	logistic	66168	170	65998		FALSE	FALSE	Gangrene	symptoms
427.1	PRS	0.0293958	0.0210105	1.02983	0.988284	1.07313	0.161783	logistic	44754	2533	42221		FALSE	FALSE	Paroxysmal tachycardia, unspecified	circulatory system
249	PRS	0.0749973	0.053641	1.07788	0.970311	1.19738	0.162073	logistic	51642	356	51286		FALSE	FALSE	Secondary diabetes mellitus	endocrine/metabolic
70.3	PRS	-0.0413725	0.0295943	0.959472	0.905401	1.01677	0.162117	logistic	55473	1203	54270		FALSE	FALSE	Viral hepatitis C	infectious diseases
860	PRS	-0.095553	0.0686667	0.90887	0.794423	1.03981	0.164059	logistic	66213	217	65996		FALSE	FALSE	Bone marrow or stem cell transplant	neoplasms
585.1	PRS	0.019127	0.0137484	1.01931	0.992211	1.04715	0.16416	logistic	56758	6498	50260		FALSE	FALSE	Acute renal failure	genitourinary
281.9	PRS	-0.0983456	0.070951	0.906336	0.788668	1.04156	0.165714	logistic	44115	203	43912		FALSE	FALSE	Deficiency anemias	hematopoietic
300.12	PRS	0.0581964	0.0421733	1.05992	0.975834	1.15126	0.167606	logistic	42164	575	41589		FALSE	FALSE	Agorophobia, social phobia, and panic disorder	mental disorders
855	PRS	-0.0706606	0.051357	0.931778	0.842552	1.03045	0.168862	logistic	57351	387	56964		FALSE	FALSE	Complication of nervous system device, implant, and graft	injuries & poisonings
626.8	PRS	0.119814	0.0871327	1.12729	0.950311	1.33722	0.169108	logistic	55680	133	55547		FALSE	FALSE	Infertility, female	genitourinary
346.1	PRS	0.133821	0.0973441	1.14319	0.944619	1.3835	0.169219	logistic	51474	107	51367		FALSE	FALSE	Nonspecific abnormal findings on radiological and other examination of skull and head	neurological
962	PRS	0.094844	0.068997	1.09949	0.960415	1.2587	0.169252	logistic	51679	214	51465		FALSE	FALSE	Poisoning by hormones and synthetic substitutes	injuries & poisonings
586.12	PRS	0.0869161	0.063439	1.09081	0.963267	1.23523	0.170664	logistic	50512	252	50260		FALSE	FALSE	Vesicoureteral reflux	genitourinary
654.1	PRS	0.113571	0.0829422	1.12027	0.952185	1.31803	0.170913	logistic	64981	145	64836		FALSE	FALSE	Abnormality of organs and soft tissues of pelvis complicating pregnancy, childbirth, or the puerperium	pregnancy complications
701.2	PRS	-0.0450136	0.0329103	0.955984	0.896266	1.01968	0.171385	logistic	60493	961	59532		FALSE	FALSE	Scar conditions and fibrosis of skin	dermatologic
573.9	PRS	0.0706576	0.0517593	1.07321	0.969679	1.1878	0.172215	logistic	53818	381	53437		FALSE	FALSE	Abnormal serum enzyme levels	digestive
158	PRS	0.0775476	0.0568162	1.08063	0.966753	1.20793	0.172289	logistic	58539	318	58221		FALSE	FALSE	Neoplasm of unspecified nature of digestive system	neoplasms
613.1	PRS	0.0978881	0.071721	1.10284	0.958213	1.26929	0.172301	logistic	63039	197	62842		FALSE	FALSE	Inflammatory disease of breast	genitourinary
343	PRS	0.0666765	0.0488666	1.06895	0.971317	1.1764	0.172423	logistic	51795	428	51367		FALSE	FALSE	Infantile cerebral palsy	neurological
427.7	PRS	0.021022	0.0154661	1.02124	0.990752	1.05268	0.174073	logistic	47079	4858	42221		FALSE	FALSE	Tachycardia NOS	circulatory system
211	PRS	0.0717253	0.0527691	1.07436	0.968795	1.19143	0.174074	logistic	60341	368	59973		FALSE	FALSE	Benign neoplasm of other parts of digestive system	neoplasms
259.4	PRS	0.13353	0.0984316	1.14286	0.942334	1.38605	0.174915	logistic	57552	101	57451		FALSE	FALSE	Precocious sexual development and puberty NEC	endocrine/metabolic
656.5	PRS	0.116228	0.0856909	1.12325	0.949589	1.32867	0.174984	logistic	64894	156	64738		FALSE	FALSE	Hematological disorders of newborn	pregnancy complications
145.3	PRS	-0.120442	0.0889418	0.886528	0.744704	1.05536	0.175683	logistic	64320	130	64190		FALSE	FALSE	Cancer of major salivary glands	neoplasms
938.2	PRS	0.0465007	0.0343502	1.0476	0.97939	1.12056	0.175824	logistic	54132	895	53237		FALSE	FALSE	Chronic dermatitis due to solar radiation	dermatologic
292.6	PRS	0.111136	0.0821688	1.11755	0.95131	1.31283	0.176206	logistic	53636	150	53486		FALSE	FALSE	Hallucinations	mental disorders
476	PRS	-0.0194643	0.0143999	0.980724	0.953431	1.0088	0.17647	logistic	52319	5489	46830		FALSE	FALSE	Allergic rhinitis	respiratory
276.41	PRS	0.027212	0.0201491	1.02759	0.987795	1.06898	0.176845	logistic	46811	2699	44112		FALSE	FALSE	Acidosis	endocrine/metabolic
701.4	PRS	-0.10277	0.0762241	0.902334	0.777113	1.04773	0.177574	logistic	59708	176	59532		FALSE	FALSE	Keloid scar	dermatologic
698	PRS	-0.0538187	0.040095	0.947604	0.875986	1.02508	0.179505	logistic	64626	642	63984		FALSE	FALSE	Pruritus and related conditions	dermatologic
427.11	PRS	0.0406944	0.0303209	1.04153	0.98144	1.10531	0.179556	logistic	43366	1145	42221		FALSE	FALSE	Paroxysmal supraventricular tachycardia	circulatory system
580.32	PRS	-0.086495	0.0644588	0.91714	0.80829	1.04065	0.17964	logistic	50507	247	50260		FALSE	FALSE	Nephritis and nephropathy with pathological lesion	genitourinary
710.1	PRS	0.0443441	0.033084	1.04534	0.979708	1.11537	0.180132	logistic	55913	952	54961		FALSE	FALSE	Osteomyelitis	musculoskeletal
523.31	PRS	-0.115034	0.0861084	0.891336	0.752912	1.05521	0.181576	logistic	61199	138	61061		FALSE	FALSE	Acute periodontitis	digestive
276.14	PRS	0.019933	0.014961	1.02013	0.990653	1.05049	0.182751	logistic	49318	5206	44112		FALSE	FALSE	Hypopotassemia	endocrine/metabolic
560.2	PRS	0.131916	0.099126	1.14101	0.939534	1.3857	0.183259	logistic	45867	102	45765		FALSE	FALSE	Impaction of intestine	digestive
573.6	PRS	-0.0761133	0.0576382	0.926711	0.827717	1.03755	0.186656	logistic	53744	307	53437		FALSE	FALSE	Nonspecific elevation of levels of transaminase or lactic acid dehydrogenase [LDH]	digestive
367.1	PRS	-0.0346862	0.0262786	0.965909	0.917418	1.01696	0.186856	logistic	62669	1517	61152		FALSE	FALSE	Myopia	sense organs
709.3	PRS	-0.0812848	0.0616316	0.921931	0.817027	1.0403	0.187209	logistic	56382	270	56112		FALSE	FALSE	Systemic sclerosis	dermatologic
612.2	PRS	-0.0788717	0.0598156	0.924159	0.821922	1.03911	0.187309	logistic	60092	286	59806		FALSE	FALSE	Hypertrophy of breast (Gynecomastia)	genitourinary
530.5	PRS	-0.0962532	0.0731234	0.908234	0.786962	1.04819	0.188069	logistic	42230	193	42037		FALSE	FALSE	Disorders of esophageal motility	digestive
323	PRS	0.105869	0.0804674	1.11168	0.949474	1.30159	0.188284	logistic	65254	157	65097		FALSE	FALSE	Encephalitis	neurological
578	PRS	0.0228113	0.0173562	1.02307	0.988856	1.05848	0.188743	logistic	56610	3631	52979		FALSE	FALSE	Gastrointestinal hemorrhage	digestive
293	PRS	0.101362	0.0771347	1.10668	0.951399	1.2873	0.188814	logistic	62026	171	61855		FALSE	FALSE	Symptoms involving head and neck	mental disorders
278.4	PRS	0.0388305	0.0297088	1.03959	0.980788	1.10193	0.191201	logistic	52333	1181	51152		FALSE	FALSE	Abnormal weight gain	endocrine/metabolic
571.5	PRS	0.024246	0.0185781	1.02454	0.987907	1.06254	0.191865	logistic	56584	3147	53437		FALSE	FALSE	Other chronic nonalcoholic liver disease	digestive
530.11	PRS	0.0142662	0.0109731	1.01437	0.992785	1.03642	0.193564	logistic	52880	10843	42037		FALSE	FALSE	GERD	digestive
736	PRS	0.0753015	0.0579592	1.07821	0.962426	1.20792	0.19387	logistic	58270	303	57967		FALSE	FALSE	Other acquired deformities of limbs	musculoskeletal
214	PRS	0.0714299	0.0550567	1.07404	0.964176	1.19643	0.194498	logistic	64963	338	64625		FALSE	FALSE	Lipoma	neoplasms
241	PRS	-0.0327467	0.0253944	0.967784	0.920793	1.01717	0.197217	logistic	55010	1681	53329		FALSE	FALSE	Nontoxic nodular goiter	endocrine/metabolic
356	PRS	0.0335987	0.0261326	1.03417	0.982533	1.08852	0.198548	logistic	61133	1556	59577		FALSE	FALSE	Hereditary and idiopathic peripheral neuropathy	neurological
250.11	PRS	-0.0805047	0.0626883	0.922651	0.815973	1.04327	0.19907	logistic	51544	258	51286		FALSE	FALSE	Type 1 diabetes with ketoacidosis	endocrine/metabolic
569.2	PRS	0.0378613	0.0295188	1.03859	0.980203	1.10045	0.199625	logistic	56478	1192	55286		FALSE	FALSE	Gastrointestinal complications	digestive
363	PRS	-0.0978473	0.0763723	0.906787	0.780721	1.05321	0.200127	logistic	60641	176	60465		FALSE	FALSE	Chorioretinal inflammations, scars, and other disorders of choroid	sense organs
276.42	PRS	0.0616286	0.0481043	1.06357	0.967872	1.16872	0.200142	logistic	44556	444	44112		FALSE	FALSE	Alkalosis	endocrine/metabolic
495	PRS	-0.0218176	0.0170395	0.978419	0.946282	1.01165	0.200399	logistic	56149	3738	52411		FALSE	FALSE	Asthma	respiratory
364	PRS	-0.0746315	0.0583103	0.928085	0.827853	1.04045	0.20058	logistic	60768	303	60465		FALSE	FALSE	Corneal opacity and other disorders of cornea	sense organs
747	PRS	-0.0268043	0.0209708	0.973552	0.934347	1.0144	0.201189	logistic	64486	2440	62046		FALSE	FALSE	Cardiac and circulatory congenital anomalies	congenital anomalies
751.2	PRS	0.0526698	0.0413175	1.05408	0.972084	1.143	0.202395	logistic	63082	602	62480		FALSE	FALSE	Congenital anomalies of urinary system	congenital anomalies
180.1	PRS	0.0848551	0.0672189	1.08856	0.954189	1.24185	0.206816	logistic	58680	227	58453		FALSE	FALSE	Cervical cancer	neoplasms
721.2	PRS	-0.0663283	0.0525648	0.935824	0.844209	1.03738	0.207007	logistic	53696	373	53323		FALSE	FALSE	Spondylosis with myelopathy	musculoskeletal
386	PRS	-0.0442146	0.0350911	0.956749	0.893157	1.02487	0.207671	logistic	57717	850	56867		FALSE	FALSE	Vertiginous syndromes and other disorders of vestibular system	sense organs
604	PRS	0.0611716	0.048803	1.06308	0.966105	1.16979	0.210046	logistic	58808	438	58370		FALSE	FALSE	Disorders of penis	genitourinary
610	PRS	-0.0406984	0.0324902	0.960119	0.900884	1.02325	0.210338	logistic	60804	998	59806		FALSE	FALSE	Benign mammary dysplasias	genitourinary
627.1	PRS	-0.056782	0.0453393	0.9448	0.864463	1.0326	0.210431	logistic	56062	515	55547		FALSE	FALSE	Postmenopausal bleeding	genitourinary
530.1	PRS	0.0134224	0.0107661	1.01351	0.99235	1.03513	0.212498	logistic	53386	11349	42037		FALSE	FALSE	Esophagitis, GERD and related diseases	digestive
194	PRS	0.115694	0.0930439	1.12265	0.935502	1.34724	0.213709	logistic	64359	117	64242		FALSE	FALSE	Cancer of other endocrine glands	neoplasms
713	PRS	0.0903418	0.072895	1.09455	0.948824	1.26265	0.215219	logistic	55154	193	54961		FALSE	FALSE	Arthropathy associated with other disorders classified elsewhere	musculoskeletal
751	PRS	0.0405248	0.0327001	1.04136	0.976708	1.11029	0.21524	logistic	63457	977	62480		FALSE	FALSE	Genitourinary congenital anomalies	congenital anomalies
531.1	PRS	0.107726	0.087491	1.11374	0.938233	1.32208	0.218219	logistic	63104	134	62970		FALSE	FALSE	Hemorrhage from gastrointestinal ulcer	digestive
594.2	PRS	-0.111305	0.0909046	0.894666	0.748655	1.06915	0.220797	logistic	60659	124	60535		FALSE	FALSE	Calculus of lower urinary tract	genitourinary
369	PRS	0.0513952	0.0420749	1.05274	0.969406	1.14324	0.221891	logistic	58334	580	57754		FALSE	FALSE	Infection of the eye	sense organs
726.3	PRS	-0.0506219	0.0415178	0.950638	0.876344	1.03123	0.222737	logistic	51801	601	51200		FALSE	FALSE	Bursitis	musculoskeletal
374.6	PRS	-0.0460876	0.0378073	0.954958	0.886752	1.02841	0.22284	logistic	58493	739	57754		FALSE	FALSE	Dermatochalasis	sense organs
614.5	PRS	-0.0476439	0.0391212	0.953473	0.883096	1.02946	0.22328	logistic	63053	676	62377		FALSE	FALSE	Inflammatory disease of cervix, vagina, and vulva	genitourinary
530	PRS	0.0127806	0.0104973	1.01286	0.992236	1.03392	0.223411	logistic	54201	12164	42037		FALSE	FALSE	Diseases of esophagus	digestive
580	PRS	-0.0411279	0.0337921	0.959706	0.898202	1.02542	0.223572	logistic	51174	914	50260		FALSE	FALSE	Nephritis; nephrosis; renal sclerosis	genitourinary
514	PRS	0.0258518	0.0213198	1.02619	0.984191	1.06998	0.225292	logistic	62786	2346	60440		FALSE	FALSE	Abnormal findings examination of lungs	respiratory
528.1	PRS	0.0496543	0.04103	1.05091	0.969704	1.13891	0.226204	logistic	62652	611	62041		FALSE	FALSE	Stomatitis and mucositis	digestive
710.12	PRS	0.0551573	0.0456837	1.05671	0.966202	1.15569	0.227288	logistic	55455	494	54961		FALSE	FALSE	Chronic osteomyelitis	musculoskeletal
215	PRS	0.113207	0.0940775	1.11986	0.931289	1.34662	0.228847	logistic	64740	115	64625		FALSE	FALSE	Other benign neoplasm of connective and other soft tissue	neoplasms
700	PRS	0.0707428	0.0587894	1.07331	0.95649	1.20439	0.22885	logistic	59831	299	59532		FALSE	FALSE	Corns and callosities	dermatologic
327.32	PRS	0.0188585	0.0157146	1.01904	0.988129	1.05091	0.230116	logistic	55627	4552	51075		FALSE	FALSE	Obstructive sleep apnea	neurological
550	PRS	0.0206761	0.0172587	1.02089	0.986935	1.05602	0.230913	logistic	61952	3713	58239		FALSE	FALSE	Abdominal hernia	digestive
702.1	PRS	-0.024825	0.0207283	0.975481	0.936644	1.01593	0.231058	logistic	61394	2646	58748		FALSE	FALSE	Actinic keratosis	dermatologic
686.1	PRS	0.0928548	0.0776769	1.0973	0.942337	1.27775	0.231931	logistic	55646	168	55478		FALSE	FALSE	Carbuncle and furuncle	dermatologic
687.1	PRS	-0.0211623	0.01771	0.97906	0.945658	1.01364	0.232113	logistic	55553	3465	52088		FALSE	FALSE	Rash and other nonspecific skin eruption	dermatologic
504	PRS	0.058893	0.0493019	1.06066	0.962964	1.16827	0.232268	logistic	46971	427	46544		FALSE	FALSE	Other alveolar and parietoalveolar pneumonopathy	respiratory
565.1	PRS	0.112864	0.0944987	1.11948	0.930202	1.34727	0.232341	logistic	55400	114	55286		FALSE	FALSE	Anal and rectal polyp	digestive
714	PRS	0.0260549	0.0218466	1.0264	0.983375	1.0713	0.233014	logistic	58660	2231	56429		FALSE	FALSE	Rheumatoid arthritis and other inflammatory polyarthropathies	musculoskeletal
250.22	PRS	0.0325946	0.0273358	1.03313	0.979235	1.08999	0.233112	logistic	52728	1442	51286		FALSE	FALSE	Type 2 diabetes with renal manifestations	endocrine/metabolic
800.3	PRS	-0.0488535	0.0409735	0.952321	0.878832	1.03195	0.233137	logistic	55575	611	54964		FALSE	FALSE	Fracture of tibia and fibula	injuries & poisonings
580.2	PRS	-0.0853361	0.071616	0.918204	0.797955	1.05657	0.233426	logistic	50460	200	50260		FALSE	FALSE	Nephrotic syndrome without mention of glomerulonephritis	genitourinary
433.12	PRS	-0.0764305	0.0642065	0.926417	0.81687	1.05066	0.233895	logistic	56283	253	56030		FALSE	FALSE	Cerebral atherosclerosis	circulatory system
427.42	PRS	0.0593507	0.0499635	1.06115	0.962157	1.17032	0.23488	logistic	42636	415	42221		FALSE	FALSE	Cardiac arrest	circulatory system
250.1	PRS	0.0274155	0.023089	1.02779	0.982319	1.07538	0.235077	logistic	53266	1980	51286		FALSE	FALSE	Type 1 diabetes	endocrine/metabolic
803.1	PRS	-0.0516859	0.0435438	0.949627	0.871943	1.03423	0.235233	logistic	55505	541	54964		FALSE	FALSE	Fracture of humerus	injuries & poisonings
523.3	PRS	-0.0857241	0.0724558	0.917847	0.796333	1.0579	0.23676	logistic	61256	195	61061		FALSE	FALSE	Periodontitis (acute or chronic)	digestive
257	PRS	0.0421746	0.0356786	1.04308	0.972626	1.11863	0.237178	logistic	58287	836	57451		FALSE	FALSE	Testicular dysfunction	endocrine/metabolic
772.3	PRS	-0.0240156	0.0203414	0.976271	0.938113	1.01598	0.237752	logistic	60779	2569	58210		FALSE	FALSE	Muscle weakness	symptoms
149.1	PRS	0.0558196	0.0473152	1.05741	0.963755	1.16016	0.238103	logistic	64655	465	64190		FALSE	FALSE	Cancer of oropharynx	neoplasms
747.1	PRS	-0.0256757	0.0217793	0.974651	0.933921	1.01716	0.238437	logistic	64303	2257	62046		FALSE	FALSE	Cardiac congenital anomalies	congenital anomalies
447.1	PRS	0.111033	0.0942141	1.11743	0.929019	1.34406	0.238589	logistic	55056	115	54941		FALSE	FALSE	Stricture of artery	circulatory system
649	PRS	0.0380254	0.0322679	1.03876	0.975096	1.10658	0.238625	logistic	64878	1018	63860		FALSE	FALSE	Other conditions or status of the mother complicating pregnancy, childbirth, or the puerperium	pregnancy complications
430.1	PRS	-0.0685472	0.0581905	0.933749	0.833101	1.04656	0.238805	logistic	56334	304	56030		FALSE	FALSE	Subarachnoid hemorrhage	circulatory system
803.21	PRS	-0.0989227	0.0840001	0.905813	0.768309	1.06793	0.238937	logistic	55109	145	54964		FALSE	FALSE	Colles' fracture	injuries & poisonings
577.2	PRS	0.0697755	0.0593158	1.07227	0.95458	1.20446	0.239459	logistic	64226	291	63935		FALSE	FALSE	Chronic pancreatitis	digestive
427.4	PRS	0.0509129	0.0434196	1.05223	0.966388	1.1457	0.240965	logistic	42775	554	42221		FALSE	FALSE	Cardiac arrest and ventricular fibrillation	circulatory system
756	PRS	0.0643125	0.0549085	1.06643	0.957616	1.1876	0.241492	logistic	64422	337	64085		FALSE	FALSE	Other congenital musculoskeletal anomalies	congenital anomalies
760	PRS	-0.0136557	0.0116638	0.986437	0.964142	1.00925	0.241688	logistic	58722	9197	49525		FALSE	FALSE	Back pain	symptoms
295.2	PRS	-0.0891958	0.0761997	0.914667	0.787772	1.062	0.241778	logistic	41764	175	41589		FALSE	FALSE	Paranoid disorders	mental disorders
625	PRS	-0.0374726	0.0320413	0.963221	0.90459	1.02565	0.242199	logistic	62715	1016	61699		FALSE	FALSE	Pain and other symptoms associated with female genital organs	genitourinary
614.52	PRS	-0.0503412	0.0431838	0.950905	0.873732	1.03489	0.243719	logistic	62930	553	62377		FALSE	FALSE	Vaginitis and vulvovaginitis	genitourinary
317.1	PRS	0.0371768	0.0319452	1.03788	0.974885	1.10494	0.244518	logistic	52708	1025	51683		FALSE	FALSE	Alcoholism	mental disorders
573.7	PRS	0.0526929	0.0452803	1.05411	0.964586	1.15193	0.244543	logistic	53935	498	53437		FALSE	FALSE	Abnormal results of function study of liver	digestive
313.1	PRS	0.0373559	0.032103	1.03806	0.974758	1.10548	0.244575	logistic	62524	1032	61492		FALSE	FALSE	Attention deficit hyperactivity disorder	mental disorders
747.13	PRS	0.0483215	0.0415596	1.04951	0.967408	1.13858	0.244949	logistic	62660	614	62046		FALSE	FALSE	Congenital anomalies of great vessels	congenital anomalies
585.34	PRS	0.0345281	0.0296996	1.03513	0.976595	1.09718	0.245001	logistic	51478	1218	50260		FALSE	FALSE	Chronic Kidney Disease, Stage IV	genitourinary
980	PRS	-0.0283736	0.0244208	0.972025	0.926595	1.01968	0.245292	logistic	64260	1760	62500		FALSE	FALSE	Encounter for long-term (current) use of antibiotics	infectious diseases
285.21	PRS	0.0370839	0.0319866	1.03778	0.974715	1.10493	0.246311	logistic	44932	1020	43912		FALSE	FALSE	Anemia in chronic kidney disease	hematopoietic
212	PRS	-0.0828485	0.0715393	0.920491	0.800062	1.05905	0.246829	logistic	66055	200	65855		FALSE	FALSE	Benign neoplasm of respiratory and intrathoracic organs	neoplasms
253.5	PRS	-0.0862611	0.0745399	0.917355	0.792661	1.06166	0.247171	logistic	57635	184	57451		FALSE	FALSE	Pituitary dwarfism	endocrine/metabolic
257.1	PRS	0.0413045	0.0358031	1.04217	0.971543	1.11793	0.248641	logistic	58281	830	57451		FALSE	FALSE	Testicular hypofunction	endocrine/metabolic
578.2	PRS	0.0274171	0.0238167	1.0278	0.980921	1.07691	0.249663	logistic	54844	1865	52979		FALSE	FALSE	Blood in stool	digestive
704.1	PRS	-0.0561252	0.0488486	0.945421	0.859101	1.04041	0.250571	logistic	62190	430	61760		FALSE	FALSE	Alopecia	dermatologic
255.21	PRS	0.0443255	0.0387365	1.04532	0.968896	1.12778	0.252506	logistic	58138	687	57451		FALSE	FALSE	Glucocorticoid deficiency	endocrine/metabolic
281	PRS	0.0377517	0.0330048	1.03847	0.973422	1.10787	0.252696	logistic	44875	963	43912		FALSE	FALSE	Other deficiency anemia	hematopoietic
574	PRS	0.0279715	0.0245978	1.02837	0.979963	1.07916	0.255474	logistic	62230	1738	60492		FALSE	FALSE	Cholelithiasis and cholecystitis	digestive
70.2	PRS	0.0828853	0.0728984	1.08642	0.941769	1.25328	0.255539	logistic	54464	194	54270		FALSE	FALSE	Viral hepatitis B	infectious diseases
597.8	PRS	-0.0795519	0.0700126	0.92353	0.80511	1.05937	0.255851	logistic	60011	212	59799		FALSE	FALSE	Urethral hypermobility/ISD	genitourinary
507	PRS	0.0157185	0.0138408	1.01584	0.988655	1.04378	0.256095	logistic	52876	6332	46544		FALSE	FALSE	Pleurisy; pleural effusion	respiratory
524.3	PRS	-0.0668915	0.0589881	0.935297	0.833178	1.04993	0.256802	logistic	61354	293	61061		FALSE	FALSE	Anomalies of tooth position/malocclusion	digestive
389.2	PRS	-0.04717	0.041603	0.953925	0.879227	1.03497	0.256873	logistic	59269	593	58676		FALSE	FALSE	Conductive hearing loss	sense organs
550.4	PRS	0.0545039	0.0481006	1.05602	0.961007	1.16042	0.257162	logistic	58683	444	58239		FALSE	FALSE	Umbilical hernia	digestive
536.7	PRS	0.0558852	0.0493341	1.05748	0.960012	1.16484	0.257303	logistic	57733	420	57313		FALSE	FALSE	Complications of gastrostomy, colostomy and enterostomy	digestive
949	PRS	-0.0446627	0.0395585	0.95632	0.884974	1.03342	0.258886	logistic	53894	657	53237		FALSE	FALSE	Allergies, other	injuries & poisonings
433.1	PRS	0.0287085	0.0254295	1.02912	0.979088	1.08172	0.258922	logistic	57737	1707	56030		FALSE	FALSE	Occlusion and stenosis of precerebral arteries	circulatory system
586	PRS	0.01899	0.0169358	1.01917	0.985896	1.05357	0.262165	logistic	54223	3963	50260		FALSE	FALSE	Other disorders of the kidney and ureters	genitourinary
458.1	PRS	-0.0397217	0.0355769	0.961057	0.896325	1.03046	0.264207	logistic	55375	828	54547		FALSE	FALSE	Orthostatic hypotension	circulatory system
535	PRS	0.0358774	0.032163	1.03653	0.973204	1.10397	0.264641	logistic	58312	999	57313		FALSE	FALSE	Gastritis and duodenitis	digestive
264.3	PRS	0.0476797	0.0427861	1.04883	0.964466	1.14058	0.265119	logistic	48635	624	48011		FALSE	FALSE	Delayed milestones	endocrine/metabolic
427.12	PRS	0.0297542	0.0267602	1.0302	0.97756	1.08568	0.266187	logistic	43762	1541	42221		FALSE	FALSE	Paroxysmal ventricular tachycardia	circulatory system
184.11	PRS	-0.0563759	0.0507526	0.945184	0.855687	1.04404	0.266656	logistic	60513	401	60112		FALSE	FALSE	Malignant neoplasm of ovary	neoplasms
364.5	PRS	-0.096697	0.0875639	0.907831	0.764661	1.07781	0.269462	logistic	60599	134	60465		FALSE	FALSE	Corneal dystrophy	sense organs
350	PRS	-0.0179924	0.0163231	0.982169	0.951243	1.0141	0.270349	logistic	62618	4098	58520		FALSE	FALSE	Abnormal movement	neurological
264.9	PRS	0.0441026	0.0400157	1.04509	0.966254	1.13036	0.270404	logistic	48715	704	48011		FALSE	FALSE	Lack of normal physiological development, unspecified	endocrine/metabolic
752.1	PRS	-0.0807804	0.073401	0.922396	0.798799	1.06512	0.271099	logistic	64898	188	64710		FALSE	FALSE	Neural tube defects	congenital anomalies
800.2	PRS	0.0562177	0.051122	1.05783	0.956972	1.16931	0.271472	logistic	55354	390	54964		FALSE	FALSE	Fracture of unspecified part of femur	injuries & poisonings
741.3	PRS	-0.0348813	0.0317443	0.96572	0.907465	1.02771	0.271846	logistic	56888	1041	55847		FALSE	FALSE	Difficulty in walking	musculoskeletal
333.2	PRS	-0.0865857	0.0788913	0.917057	0.785675	1.07041	0.272409	logistic	51532	165	51367		FALSE	FALSE	Myoclonus	neurological
411.2	PRS	0.0212919	0.0194035	1.02152	0.9834	1.06112	0.2725	logistic	52954	3254	49700		FALSE	FALSE	Myocardial infarction	circulatory system
804	PRS	0.0430035	0.0392111	1.04394	0.966716	1.12734	0.272765	logistic	55631	667	54964		FALSE	FALSE	Fracture of hand or wrist	injuries & poisonings
741	PRS	-0.0194423	0.0177965	0.980745	0.947126	1.01556	0.274622	logistic	59296	3449	55847		FALSE	FALSE	Symptoms and disorders of the joints	musculoskeletal
157	PRS	0.0451556	0.041448	1.04619	0.964561	1.13473	0.275955	logistic	58824	603	58221		FALSE	FALSE	Pancreatic cancer	neoplasms
420.2	PRS	0.0367727	0.0337626	1.03746	0.971026	1.10843	0.276085	logistic	61167	908	60259		FALSE	FALSE	Pericarditis	circulatory system
259	PRS	0.0724453	0.0665604	1.07513	0.943638	1.22495	0.276412	logistic	57680	229	57451		FALSE	FALSE	Other endocrine disorders	endocrine/metabolic
691	PRS	0.084202	0.0773771	1.08785	0.934768	1.266	0.276505	logistic	57101	170	56931		FALSE	FALSE	Congenital anomalies of skin	dermatologic
415.21	PRS	-0.0549375	0.0505101	0.946544	0.857326	1.04505	0.276748	logistic	54894	402	54492		FALSE	FALSE	Primary pulmonary hypertension	circulatory system
117	PRS	-0.0465505	0.0428206	0.954516	0.877675	1.03809	0.27699	logistic	58058	561	57497		FALSE	FALSE	Mycoses	infectious diseases
442.3	PRS	-0.10511	0.0968161	0.900226	0.744629	1.08834	0.277628	logistic	55051	110	54941		FALSE	FALSE	Aneurysm of artery of lower extremity	circulatory system
636.2	PRS	-0.0578907	0.0534579	0.943753	0.849873	1.048	0.278843	logistic	63907	358	63549		FALSE	FALSE	Early onset of delivery	pregnancy complications
174.3	PRS	0.0997106	0.0925525	1.10485	0.921555	1.3246	0.281328	logistic	59158	119	59039		FALSE	FALSE	Neoplasm of uncertain behavior of breast	neoplasms
228.1	PRS	0.0554012	0.0516258	1.05696	0.955247	1.16951	0.283212	logistic	64589	385	64204		FALSE	FALSE	Hemangioma of skin and subcutaneous tissue	neoplasms
287.31	PRS	-0.0645368	0.0601939	0.937502	0.833171	1.0549	0.283653	logistic	52299	281	52018		FALSE	FALSE	Primary thrombocytopenia	hematopoietic
818	PRS	-0.0603181	0.0563648	0.941465	0.842996	1.05144	0.284557	logistic	64149	324	63825		FALSE	FALSE	Intracranial hemorrhage (injury)	injuries & poisonings
290.2	PRS	0.0459218	0.0429484	1.04699	0.962466	1.13894	0.284965	logistic	54047	561	53486		FALSE	FALSE	Delirium due to conditions classified elsewhere	mental disorders
170.1	PRS	0.0555418	0.0519972	1.05711	0.954686	1.17053	0.285444	logistic	65149	380	64769		FALSE	FALSE	Bone cancer	neoplasms
497	PRS	-0.0536538	0.0502931	0.94776	0.858792	1.04594	0.286052	logistic	52816	405	52411		FALSE	FALSE	Bronchitis	respiratory
262	PRS	0.0757677	0.0713484	1.07871	0.937935	1.24062	0.288263	logistic	48211	200	48011		FALSE	FALSE	Mineral deficiency NEC	endocrine/metabolic
304	PRS	0.0248744	0.0234283	1.02519	0.979175	1.07336	0.288362	logistic	43522	1933	41589		FALSE	FALSE	Adjustment reaction	mental disorders
472	PRS	-0.0279602	0.0263358	0.972427	0.923506	1.02394	0.288381	logistic	48339	1509	46830		FALSE	FALSE	Chronic pharyngitis and nasopharyngitis	respiratory
286.9	PRS	-0.0887215	0.0836267	0.9151	0.776755	1.07809	0.288725	logistic	52165	147	52018		FALSE	FALSE	Abnormal coagulation profile	hematopoietic
789	PRS	0.0126267	0.0119094	1.01271	0.989341	1.03662	0.289041	logistic	57783	8423	49360		FALSE	FALSE	Nausea and vomiting	symptoms
573.5	PRS	-0.041518	0.0391828	0.959332	0.888415	1.03591	0.289328	logistic	54109	672	53437		FALSE	FALSE	Jaundice (not of newborn)	digestive
164	PRS	0.101885	0.0963887	1.10726	0.916643	1.33751	0.290503	logistic	63149	110	63039		FALSE	FALSE	Cancer of intrathoracic organs	neoplasms
275.1	PRS	-0.0746226	0.0706173	0.928094	0.80813	1.06587	0.29064	logistic	59321	205	59116		FALSE	FALSE	Disorders of iron metabolism	hematopoietic
737	PRS	-0.0337199	0.031915	0.966842	0.908216	1.02925	0.290715	logistic	58984	1017	57967		FALSE	FALSE	Curvature of spine	musculoskeletal
594.3	PRS	-0.0409927	0.0388599	0.959836	0.889445	1.0358	0.291478	logistic	61217	682	60535		FALSE	FALSE	Calculus of ureter	genitourinary
250.41	PRS	0.0506803	0.048075	1.05199	0.957388	1.15593	0.291795	logistic	51731	445	51286		FALSE	FALSE	Impaired fasting glucose	endocrine/metabolic
327.4	PRS	0.0199729	0.0189723	1.02017	0.982935	1.05882	0.292458	logistic	54099	3024	51075		FALSE	FALSE	Insomnia	neurological
459.9	PRS	0.0470323	0.0447491	1.04816	0.96014	1.14424	0.293248	logistic	55061	514	54547		FALSE	FALSE	Circulatory disease NEC	circulatory system
710	PRS	0.031574	0.0301167	1.03208	0.972919	1.09483	0.294461	logistic	56113	1152	54961		FALSE	FALSE	Osteomyelitis, periostitis, and other infections involving bone	musculoskeletal
187.2	PRS	0.10069	0.0961535	1.10593	0.915971	1.33529	0.295016	logistic	63848	111	63737		FALSE	FALSE	Malignant neoplasm of testis	neoplasms
512.7	PRS	0.0123907	0.011836	1.01247	0.98925	1.03623	0.295162	logistic	45801	10510	35291		FALSE	FALSE	Shortness of breath	respiratory
253.4	PRS	0.0753451	0.0720215	1.07826	0.936302	1.24173	0.295493	logistic	57649	198	57451		FALSE	FALSE	Anterior pituitary disorders	endocrine/metabolic
979	PRS	0.0300628	0.028765	1.03052	0.974027	1.09029	0.295969	logistic	52740	1275	51465		FALSE	FALSE	Adverse drug events and drug allergies	injuries & poisonings
286.5	PRS	0.0724987	0.0696946	1.07519	0.937909	1.23257	0.298231	logistic	52233	215	52018		FALSE	FALSE	Hemorrhagic disorder due to intrinsic circulating anticoagulants	hematopoietic
457	PRS	0.0286503	0.0276194	1.02906	0.974838	1.08631	0.299584	logistic	52580	1415	51165		FALSE	FALSE	Encounter for long-term (current) use of anticoagulants, antithrombotics, aspirin	circulatory system
574.1	PRS	0.0287868	0.0277615	1.02921	0.9747	1.08676	0.299767	logistic	61846	1354	60492		FALSE	FALSE	Cholelithiasis	digestive
727.1	PRS	0.0281576	0.0271559	1.02856	0.975244	1.08479	0.299787	logistic	52634	1434	51200		FALSE	FALSE	Synovitis and tenosynovitis	musculoskeletal
415	PRS	0.0189364	0.0182646	1.01912	0.983279	1.05626	0.299837	logistic	57778	3286	54492		FALSE	FALSE	Pulmonary heart disease	circulatory system
714.1	PRS	0.0270294	0.026105	1.0274	0.976153	1.08133	0.300477	logistic	57986	1557	56429		FALSE	FALSE	Rheumatoid arthritis	musculoskeletal
440.22	PRS	0.046205	0.044644	1.04729	0.959544	1.14306	0.300686	logistic	55464	523	54941		FALSE	FALSE	Atherosclerosis of native arteries of the extremities with intermittent claudication	circulatory system
795.8	PRS	0.0932	0.0901084	1.09768	0.919972	1.30972	0.300991	logistic	66202	126	66076		FALSE	FALSE	Abnormal tumor markers	symptoms
509.2	PRS	0.0258194	0.0249713	1.02616	0.977141	1.07763	0.301154	logistic	48270	1726	46544		FALSE	FALSE	Respiratory insufficiency	respiratory
726.1	PRS	0.0224116	0.021757	1.02266	0.979971	1.06722	0.302969	logistic	53506	2306	51200		FALSE	FALSE	Enthesopathy	musculoskeletal
851	PRS	0.0476519	0.0462723	1.04881	0.957871	1.14837	0.303097	logistic	57445	481	56964		FALSE	FALSE	Complications of transplants and reattached limbs	injuries & poisonings
749.2	PRS	0.0727077	0.0706103	1.07542	0.936423	1.23504	0.303149	logistic	65267	205	65062		FALSE	FALSE	Congenital anomalies of skull and face bones	congenital anomalies
38.2	PRS	0.045151	0.0439818	1.04619	0.959778	1.14037	0.304616	logistic	55993	531	55462		FALSE	FALSE	Gram positive septicemia	infectious diseases
965	PRS	0.0473196	0.0461476	1.04846	0.957787	1.14771	0.305177	logistic	51946	481	51465		FALSE	FALSE	Poisoning by analgesics, antipyretics, and antirheumatics	injuries & poisonings
771.1	PRS	-0.0261153	0.0254803	0.974223	0.926764	1.02411	0.305401	logistic	60215	1622	58593		FALSE	FALSE	Swelling of limb	symptoms
763	PRS	-0.0247078	0.0241154	0.975595	0.930555	1.02281	0.305567	logistic	60851	1829	59022		FALSE	FALSE	Thoracic or lumbosacral neuritis or radiculitis, unspecified	symptoms
362.3	PRS	-0.0606807	0.0592688	0.941124	0.837907	1.05705	0.30592	logistic	60296	293	60003		FALSE	FALSE	Other nondiabetic retinopathy	sense organs
110.13	PRS	-0.0847324	0.0828379	0.918758	0.781067	1.08072	0.306369	logistic	57646	149	57497		FALSE	FALSE	Dermatophytosis of the body	infectious diseases
374.1	PRS	0.0917657	0.0897331	1.09611	0.919329	1.30688	0.306473	logistic	57882	128	57754		FALSE	FALSE	Ectropion or entropion	sense organs
277.5	PRS	-0.0856103	0.0837335	0.917952	0.779013	1.08167	0.306585	logistic	63329	146	63183		FALSE	FALSE	Other disorders of lipoid metabolism	endocrine/metabolic
695.7	PRS	0.0760944	0.0744328	1.07906	0.932586	1.24855	0.306628	logistic	57115	184	56931		FALSE	FALSE	Prurigo and Lichen	dermatologic
306.1	PRS	0.0763685	0.0747704	1.07936	0.932225	1.24972	0.307077	logistic	41768	179	41589		FALSE	FALSE	Mental disorders durring/after pregnancy	mental disorders
618.1	PRS	-0.041898	0.0410816	0.958968	0.884778	1.03938	0.30779	logistic	65622	624	64998		FALSE	FALSE	Prolapse of vaginal walls	genitourinary
269	PRS	0.0298391	0.029469	1.03029	0.972466	1.09155	0.311271	logistic	63665	1199	62466		FALSE	FALSE	Proteinuria	endocrine/metabolic
53	PRS	-0.0442698	0.0437868	0.956696	0.878015	1.04243	0.312002	logistic	54812	542	54270		FALSE	FALSE	Herpes zoster	infectious diseases
707.3	PRS	0.0648501	0.0641567	1.067	0.94092	1.20997	0.312109	logistic	63232	250	62982		FALSE	FALSE	Chronic ulcer of unspecified site	dermatologic
313.2	PRS	0.101707	0.100723	1.10706	0.908728	1.34868	0.312605	logistic	61592	100	61492		FALSE	FALSE	Tics and stuttering	mental disorders
427.2	PRS	0.0154295	0.0153467	1.01555	0.985457	1.04656	0.314708	logistic	48422	6201	42221		FALSE	FALSE	Atrial fibrillation and flutter	circulatory system
475.9	PRS	0.0538578	0.0536972	1.05533	0.949909	1.17246	0.315865	logistic	47186	356	46830		FALSE	FALSE	Postnasal drip	respiratory
737.3	PRS	-0.033674	0.0335935	0.966887	0.905274	1.03269	0.316153	logistic	58883	916	57967		FALSE	FALSE	Kyphoscoliosis and scoliosis	musculoskeletal
457.3	PRS	0.030367	0.0303362	1.03083	0.971327	1.09398	0.31682	logistic	52326	1161	51165		FALSE	FALSE	Encounter for long-term (current) use of aspirin	circulatory system
465	PRS	0.014642	0.0146452	1.01475	0.986036	1.0443	0.317418	logistic	54916	5321	49595		FALSE	FALSE	Acute upper respiratory infections of multiple or unspecified sites	respiratory
727.4	PRS	-0.0540839	0.0542306	0.947353	0.851824	1.05359	0.318622	logistic	51549	349	51200		FALSE	FALSE	Ganglion and cyst of synovium, tendon, and bursa	musculoskeletal
694.2	PRS	-0.0353781	0.0355046	0.96524	0.900354	1.0348	0.319037	logistic	57757	826	56931		FALSE	FALSE	Other dyschromia	dermatologic
564	PRS	-0.0214584	0.0215855	0.97877	0.938224	1.02107	0.320169	logistic	48053	2288	45765		FALSE	FALSE	Functional digestive disorders	digestive
512.8	PRS	0.0122366	0.0123094	1.01231	0.988181	1.03703	0.320181	logistic	43886	8595	35291		FALSE	FALSE	Cough	respiratory
345.1	PRS	-0.0268138	0.026984	0.973542	0.923391	1.02642	0.320372	logistic	52815	1448	51367		FALSE	FALSE	Epilepsy	neurological
509	PRS	0.0135646	0.0136531	1.01366	0.986891	1.04115	0.320459	logistic	53011	6467	46544		FALSE	FALSE	Respiratory failure, insufficiency, arrest	respiratory
443.7	PRS	0.0841559	0.0850787	1.0878	0.920721	1.28519	0.322588	logistic	55083	142	54941		FALSE	FALSE	Peripheral angiopathy in diseases classified elsewhere	circulatory system
788	PRS	-0.017416	0.0176096	0.982735	0.949395	1.01725	0.322661	logistic	63217	3539	59678		FALSE	FALSE	Syncope and collapse	symptoms
597.2	PRS	0.0846592	0.0858522	1.08835	0.919789	1.28779	0.324082	logistic	59938	139	59799		FALSE	FALSE	Urinary complications NEC	genitourinary
291.4	PRS	0.0632603	0.0641729	1.0653	0.939396	1.20809	0.324241	logistic	53732	246	53486		FALSE	FALSE	Specific nonpsychotic mental disorders due to brain damage	mental disorders
440.1	PRS	0.0626947	0.0636553	1.0647	0.939817	1.20618	0.324668	logistic	55198	257	54941		FALSE	FALSE	Atherosclerosis of renal artery	circulatory system
550.2	PRS	0.025432	0.0258301	1.02576	0.97512	1.07903	0.324825	logistic	59832	1593	58239		FALSE	FALSE	Diaphragmatic hernia	digestive
201	PRS	-0.0935533	0.0950401	0.910689	0.755911	1.09716	0.324941	logistic	63440	113	63327		FALSE	FALSE	Hodgkin's disease	neoplasms
721.1	PRS	0.019674	0.0199966	1.01987	0.98067	1.06063	0.32518	logistic	56094	2771	53323		FALSE	FALSE	Spondylosis without myelopathy	musculoskeletal
291	PRS	-0.0215644	0.0219327	0.978666	0.937487	1.02165	0.325505	logistic	55718	2232	53486		FALSE	FALSE	Other specified nonpsychotic and/or transient mental disorders	mental disorders
588	PRS	-0.0309166	0.0315354	0.969556	0.911443	1.03137	0.3269	logistic	51324	1064	50260		FALSE	FALSE	Disorders resulting from impaired renal function	genitourinary
394.2	PRS	-0.0634019	0.0646839	0.938566	0.826808	1.06543	0.326997	logistic	54584	246	54338		FALSE	FALSE	Mitral valve disease	circulatory system
840.2	PRS	0.0449122	0.0458416	1.04594	0.956057	1.14426	0.327222	logistic	58903	492	58411		FALSE	FALSE	Rotator cuff (capsule) sprain	injuries & poisonings
327.31	PRS	0.0983004	0.100338	1.10329	0.906321	1.34308	0.327236	logistic	51176	101	51075		FALSE	FALSE	Central/nonobstroctive sleep apnea	neurological
564.1	PRS	-0.0267401	0.0273051	0.973614	0.922878	1.02714	0.327428	logistic	47175	1410	45765		FALSE	FALSE	Irritable Bowel Syndrome	digestive
519	PRS	-0.0222729	0.02288	0.977973	0.935085	1.02283	0.330322	logistic	61622	2019	59603		FALSE	FALSE	Other diseases of respiratory system, not elsewhere classified	respiratory
747.12	PRS	-0.036819	0.0379379	0.963851	0.89478	1.03825	0.331794	logistic	62770	724	62046		FALSE	FALSE	Valvular heart disease/ heart chambers	congenital anomalies
871.2	PRS	-0.0723749	0.074595	0.930182	0.803658	1.07663	0.331928	logistic	59202	184	59018		FALSE	FALSE	Open wound of finger(s)	injuries & poisonings
427.21	PRS	0.0150988	0.0155623	1.01521	0.984715	1.04666	0.331939	logistic	48258	6037	42221		FALSE	FALSE	Atrial fibrillation	circulatory system
159.4	PRS	-0.0771412	0.0795707	0.925759	0.792075	1.08201	0.332312	logistic	58383	162	58221		FALSE	FALSE	Malignant neoplasm of retroperitoneum and peritoneum	neoplasms
446.4	PRS	-0.0815843	0.0841911	0.921655	0.781454	1.08701	0.332527	logistic	55085	144	54941		FALSE	FALSE	Wegener's granulomatosis	circulatory system
510	PRS	0.0153854	0.0159137	1.0155	0.984319	1.04768	0.333643	logistic	60861	4392	56469		FALSE	FALSE	Other diseases of lung	respiratory
81	PRS	-0.0269562	0.0278974	0.973404	0.921608	1.02811	0.333914	logistic	63107	1341	61766		FALSE	FALSE	Infection/inflammation of internal prosthetic device; implant; and graft	infectious diseases
510.2	PRS	0.0709842	0.0737571	1.07356	0.929062	1.24054	0.335846	logistic	56657	188	56469		FALSE	FALSE	Lung transplant	respiratory
380.1	PRS	-0.0489825	0.051039	0.952198	0.861553	1.05238	0.337203	logistic	62408	394	62014		FALSE	FALSE	Otitis externa	sense organs
426.91	PRS	0.0256578	0.0267538	1.02599	0.973576	1.08123	0.337541	logistic	43785	1564	42221		FALSE	FALSE	Cardiac pacemaker in situ	circulatory system
452	PRS	0.0187194	0.019528	1.0189	0.980634	1.05865	0.337765	logistic	54017	2852	51165		FALSE	FALSE	Other venous embolism and thrombosis	circulatory system
612	PRS	-0.0524804	0.0547966	0.948873	0.852245	1.05646	0.338198	logistic	60147	341	59806		FALSE	FALSE	Breast conditions, congenital or relating to hormones	genitourinary
560.1	PRS	0.031616	0.0331876	1.03212	0.967121	1.10149	0.340769	logistic	46710	945	45765		FALSE	FALSE	Paralytic ileus	digestive
38	PRS	0.0150257	0.0157969	1.01514	0.98419	1.04706	0.341513	logistic	59927	4465	55462		FALSE	FALSE	Septicemia	infectious diseases
636.3	PRS	0.053519	0.0564038	1.05498	0.944563	1.1783	0.342695	logistic	63867	318	63549		FALSE	FALSE	Hemorrhage in early pregnancy	pregnancy complications
739	PRS	-0.0502471	0.052976	0.950994	0.857203	1.05505	0.342881	logistic	58331	364	57967		FALSE	FALSE	Contracture of joint	musculoskeletal
415.1	PRS	0.0271173	0.0285991	1.02749	0.971478	1.08673	0.343034	logistic	55777	1285	54492		FALSE	FALSE	Acute pulmonary heart disease	circulatory system
604.1	PRS	0.0574847	0.0606272	1.05917	0.940499	1.19281	0.343044	logistic	58656	286	58370		FALSE	FALSE	Redundant prepuce and phimosis/BXO	genitourinary
722.1	PRS	-0.0306263	0.0323155	0.969838	0.910315	1.03325	0.343268	logistic	54322	999	53323		FALSE	FALSE	Displacement of intervertebral disc	musculoskeletal
149	PRS	0.0294535	0.0311332	1.02989	0.968925	1.09469	0.344124	logistic	65280	1090	64190		FALSE	FALSE	Cancer of larynx, pharynx, nasal cavities	neoplasms
275.51	PRS	0.0385687	0.0407853	1.03932	0.959474	1.12582	0.344327	logistic	59731	615	59116		FALSE	FALSE	Hypocalcemia	endocrine/metabolic
189.11	PRS	-0.0338534	0.0358184	0.966713	0.901174	1.03702	0.344586	logistic	64924	817	64107		FALSE	FALSE	Malignant neoplasm of kidney, except pelvis	neoplasms
627.3	PRS	-0.0337164	0.035687	0.966846	0.901529	1.03689	0.34477	logistic	56400	853	55547		FALSE	FALSE	Postmenopausal atrophic vaginitis	genitourinary
728	PRS	0.0716228	0.0758201	1.07425	0.925904	1.24636	0.344842	logistic	51378	178	51200		FALSE	FALSE	Disorders of muscle, ligament, and fascia	musculoskeletal
783	PRS	0.0118321	0.0125297	1.0119	0.987354	1.03706	0.345007	logistic	59381	7497	51884		FALSE	FALSE	Fever of unknown origin	symptoms
599.6	PRS	-0.0693141	0.0734923	0.933034	0.807866	1.07759	0.345606	logistic	49699	189	49510		FALSE	FALSE	Oliguria and anuria	genitourinary
367.9	PRS	-0.0493154	0.0526235	0.951881	0.858595	1.0553	0.348688	logistic	61523	371	61152		FALSE	FALSE	Blindness and low vision	sense organs
327.5	PRS	-0.0848868	0.0906086	0.918616	0.769142	1.09714	0.348835	logistic	51199	124	51075		FALSE	FALSE	Parasomnia	neurological
415.11	PRS	0.0282625	0.0302127	1.02867	0.96952	1.09142	0.349555	logistic	55638	1146	54492		FALSE	FALSE	Pulmonary embolism and infarction, acute	circulatory system
610.8	PRS	-0.0943314	0.100843	0.909981	0.74678	1.10885	0.34957	logistic	59906	100	59806		FALSE	FALSE	Other specified benign mammary dysplasias	genitourinary
707.1	PRS	-0.0360976	0.0387119	0.964546	0.894069	1.04058	0.351095	logistic	63673	691	62982		FALSE	FALSE	Decubitus ulcer	dermatologic
276.1	PRS	0.0108476	0.0116765	1.01091	0.988034	1.03431	0.352884	logistic	53605	9493	44112		FALSE	FALSE	Electrolyte imbalance	endocrine/metabolic
797	PRS	-0.026622	0.0286736	0.973729	0.920515	1.03002	0.353174	logistic	64819	1275	63544		FALSE	FALSE	Shock	symptoms
427.8	PRS	0.0255437	0.0276792	1.02587	0.971701	1.08306	0.356085	logistic	43721	1500	42221		FALSE	FALSE	Sinoatrial node dysfunction (Bradycardia)	circulatory system
656	PRS	0.0347891	0.0377131	1.0354	0.961627	1.11484	0.356285	logistic	65641	903	64738		FALSE	FALSE	Other perinatal conditions of fetus or newborn	pregnancy complications
198.7	PRS	0.0473248	0.051334	1.04846	0.948105	1.15944	0.356581	logistic	50156	392	49764		FALSE	FALSE	Secondary malignant neoplasm of skin	neoplasms
429.1	PRS	-0.0366273	0.0397999	0.964035	0.891691	1.04225	0.357424	logistic	54832	654	54178		FALSE	FALSE	Heart transplant/surgery	circulatory system
429.9	PRS	-0.0553267	0.0601211	0.946176	0.841	1.06451	0.357441	logistic	54464	286	54178		FALSE	FALSE	Cardiac complications, not elsewhere classified	circulatory system
277.4	PRS	0.0732852	0.0799062	1.07604	0.920047	1.25848	0.359069	logistic	63343	160	63183		FALSE	FALSE	Disorders of bilirubin excretion	endocrine/metabolic
977	PRS	0.0252086	0.0274896	1.02553	0.971736	1.0823	0.35913	logistic	52858	1393	51465		FALSE	FALSE	Personal history of allergy to medicinal agents	injuries & poisonings
255	PRS	0.0277448	0.0302559	1.02813	0.968936	1.09095	0.35914	logistic	58587	1136	57451		FALSE	FALSE	Disorders of adrenal glands	endocrine/metabolic
574.3	PRS	0.0479238	0.0522793	1.04909	0.946917	1.16229	0.359306	logistic	60867	375	60492		FALSE	FALSE	Cholecystitis without cholelithiasis	digestive
713.5	PRS	0.0793361	0.0865696	1.08257	0.91362	1.28276	0.359435	logistic	55098	137	54961		FALSE	FALSE	Arthropathy associated with neurological disorders	musculoskeletal
433.3	PRS	-0.0208169	0.0227198	0.979398	0.936742	1.024	0.359537	logistic	58145	2115	56030		FALSE	FALSE	Cerebral ischemia	circulatory system
379.5	PRS	-0.0788973	0.0861545	0.924135	0.780547	1.09414	0.35979	logistic	57905	137	57768		FALSE	FALSE	Disorders of iris and ciliary body	sense organs
619.2	PRS	0.0540843	0.0591214	1.05557	0.940077	1.18526	0.360296	logistic	62891	291	62600		FALSE	FALSE	Disorders of uterus, NEC	genitourinary
509.1	PRS	0.0145673	0.0159362	1.01467	0.983471	1.04687	0.360663	logistic	51045	4501	46544		FALSE	FALSE	Respiratory failure	respiratory
572	PRS	0.0198358	0.0217008	1.02003	0.977558	1.06436	0.360686	logistic	55695	2258	53437		FALSE	FALSE	Ascites (non malignant)	digestive
317	PRS	0.0252466	0.0276653	1.02557	0.971438	1.08271	0.361468	logistic	53061	1378	51683		FALSE	FALSE	Alcohol-related disorders	mental disorders
805	PRS	-0.0264606	0.029181	0.973886	0.919748	1.03121	0.364526	logistic	56195	1231	54964		FALSE	FALSE	Fracture of vertebral column without mention of spinal cord injury	injuries & poisonings
323.8	PRS	0.0855617	0.0943734	1.08933	0.905371	1.31066	0.364603	logistic	65211	114	65097		FALSE	FALSE	Encephalitis, non-infectious	neurological
292	PRS	0.0129446	0.014286	1.01303	0.985057	1.0418	0.364881	logistic	59135	5649	53486		FALSE	FALSE	Neurological disorders	mental disorders
378	PRS	-0.0348638	0.0386535	0.965737	0.895275	1.04174	0.367079	logistic	58455	687	57768		FALSE	FALSE	Strabismus and other disorders of binocular eye movements	sense organs
656.2	PRS	0.0433	0.0480688	1.04425	0.95036	1.14742	0.367699	logistic	65290	552	64738		FALSE	FALSE	Respiratory conditions of fetus and newborn	pregnancy complications
189.2	PRS	0.0331735	0.0369225	1.03373	0.961564	1.11131	0.368939	logistic	64886	779	64107		FALSE	FALSE	Cancer of bladder	neoplasms
742.9	PRS	-0.0382582	0.0425895	0.962464	0.885384	1.04626	0.369025	logistic	56415	568	55847		FALSE	FALSE	Other derangement of joint	musculoskeletal
585.33	PRS	-0.0187282	0.0209056	0.981446	0.942044	1.0225	0.370336	logistic	52850	2590	50260		FALSE	FALSE	Chronic Kidney Disease, Stage III	genitourinary
292.3	PRS	0.0260473	0.0290852	1.02639	0.969515	1.0866	0.370492	logistic	54749	1263	53486		FALSE	FALSE	Memory loss	mental disorders
743	PRS	0.0130754	0.0146217	1.01316	0.984538	1.04262	0.371189	logistic	61053	5777	55276		FALSE	FALSE	Osteoporosis, osteopenia and pathological fracture	musculoskeletal
184.1	PRS	-0.0416863	0.0466454	0.959171	0.875368	1.051	0.37149	logistic	60589	477	60112		FALSE	FALSE	Malignant neoplasm of ovary and other uterine adnexa	neoplasms
705.1	PRS	0.0865104	0.0969234	1.09036	0.901713	1.31848	0.37209	logistic	60032	109	59923		FALSE	FALSE	Dyshidrosis	dermatologic
300.1	PRS	0.0116371	0.0130818	1.01171	0.986094	1.03798	0.373698	logistic	48596	7007	41589		FALSE	FALSE	Anxiety disorder	mental disorders
149.9	PRS	-0.0754378	0.0850806	0.927337	0.784903	1.09562	0.37526	logistic	64332	142	64190		FALSE	FALSE	Cancer of of nasal cavities	neoplasms
599.2	PRS	-0.021772	0.0246241	0.978463	0.932361	1.02685	0.376602	logistic	51286	1776	49510		FALSE	FALSE	Retention of urine	genitourinary
790.6	PRS	-0.0343573	0.0388951	0.966226	0.895304	1.04277	0.377057	logistic	64478	682	63796		FALSE	FALSE	Other abnormal blood chemistry	symptoms
359.2	PRS	0.0288277	0.0326913	1.02925	0.965367	1.09735	0.377875	logistic	60562	985	59577		FALSE	FALSE	Myopathy	neurological
228	PRS	0.040796	0.0463574	1.04164	0.951168	1.14072	0.378842	logistic	64682	478	64204		FALSE	FALSE	Hemangioma and lymphangioma, any site	neoplasms
727.2	PRS	-0.0677155	0.0770005	0.934526	0.803614	1.08677	0.379176	logistic	51372	172	51200		FALSE	FALSE	Bursitis disorders	musculoskeletal
526.41	PRS	-0.0783457	0.0891551	0.924645	0.776398	1.1012	0.379533	logistic	61189	128	61061		FALSE	FALSE	Temporomandibular joint disorder, unspecified	digestive
590	PRS	0.0322333	0.0368327	1.03276	0.960829	1.11007	0.381505	logistic	50501	761	49740		FALSE	FALSE	Pyelonephritis	genitourinary
742	PRS	-0.0339019	0.0388485	0.966666	0.895794	1.04315	0.382843	logistic	56530	683	55847		FALSE	FALSE	Derangement of joint, non-traumatic	musculoskeletal
519.8	PRS	-0.0550242	0.0630913	0.946462	0.836371	1.07104	0.383134	logistic	59859	256	59603		FALSE	FALSE	Other diseases of respiratory system, NEC	respiratory
599.4	PRS	-0.0210307	0.024126	0.979189	0.933964	1.0266	0.383371	logistic	51360	1850	49510		FALSE	FALSE	Urinary incontinence	genitourinary
271	PRS	-0.0701372	0.0805734	0.932266	0.796076	1.09176	0.38404	logistic	65944	157	65787		FALSE	FALSE	Disorders of carbohydrate transport and metabolism	endocrine/metabolic
281.12	PRS	0.0374056	0.0430998	1.03811	0.954021	1.12962	0.385458	logistic	44468	556	43912		FALSE	FALSE	Other vitamin B12 deficiency anemia	hematopoietic
339	PRS	0.0237515	0.027374	1.02404	0.970541	1.08048	0.385577	logistic	60441	1383	59058		FALSE	FALSE	Other headache syndromes	neurological
735.23	PRS	-0.0677986	0.0782224	0.934449	0.801625	1.08928	0.386084	logistic	58134	167	57967		FALSE	FALSE	Hallux rigidus	musculoskeletal
386.2	PRS	-0.0367802	0.0425021	0.963888	0.886846	1.04762	0.386834	logistic	57443	576	56867		FALSE	FALSE	Peripheral or central vertigo	sense organs
264	PRS	0.0231345	0.0267348	1.0234	0.971158	1.07846	0.386857	logistic	49826	1815	48011		FALSE	FALSE	Lack of normal physiological development	endocrine/metabolic
292.2	PRS	0.0439243	0.0508552	1.0449	0.945774	1.15442	0.387746	logistic	53889	403	53486		FALSE	FALSE	Mild cognitive impairment	mental disorders
597.1	PRS	-0.0633117	0.0733515	0.938651	0.812954	1.08378	0.388068	logistic	59991	192	59799		FALSE	FALSE	Urethral stricture (not specified as infectious)	genitourinary
574.12	PRS	-0.059069	0.0685337	0.942642	0.824156	1.07816	0.388744	logistic	60709	217	60492		FALSE	FALSE	Cholelithiasis with other cholecystitis	digestive
681	PRS	-0.0143286	0.0166308	0.985774	0.954159	1.01844	0.388922	logistic	59445	3967	55478		FALSE	FALSE	Superficial cellulitis and abscess	dermatologic
626.14	PRS	0.0689843	0.0801791	1.07142	0.915608	1.25375	0.389581	logistic	55705	158	55547		FALSE	FALSE	Irregular menstrual bleeding	genitourinary
368.9	PRS	0.0480048	0.0558493	1.04918	0.940391	1.17054	0.390041	logistic	61687	328	61359		FALSE	FALSE	Subjective visual disturbances	sense organs
245	PRS	0.0309196	0.035976	1.0314	0.96118	1.10676	0.390092	logistic	54130	801	53329		FALSE	FALSE	Thyroiditis	endocrine/metabolic
798.1	PRS	0.0400739	0.0466855	1.04089	0.94987	1.14063	0.390683	logistic	40881	470	40411		FALSE	FALSE	Chronic fatigue syndrome	symptoms
173	PRS	-0.0161224	0.0187871	0.984007	0.948432	1.02092	0.390801	logistic	59468	3142	56326		FALSE	FALSE	Neoplasm of uncertain behavior of skin	neoplasms
374	PRS	-0.0257692	0.0300319	0.97456	0.918851	1.03365	0.390859	logistic	58932	1178	57754		FALSE	FALSE	Other disorders of eyelids	sense organs
295	PRS	-0.0313385	0.0365481	0.969148	0.902152	1.04112	0.391192	logistic	42361	772	41589		FALSE	FALSE	Schizophrenia and other psychotic disorders	mental disorders
379.9	PRS	-0.0652636	0.0762621	0.93682	0.806753	1.08786	0.392119	logistic	57943	175	57768		FALSE	FALSE	Pain, swelling or discharge of eye	sense organs
618	PRS	-0.0316355	0.0370971	0.96886	0.900914	1.04193	0.393783	logistic	65769	771	64998		FALSE	FALSE	Genital prolapse	genitourinary
214.1	PRS	0.0543071	0.0637247	1.05581	0.931841	1.19627	0.394095	logistic	64877	252	64625		FALSE	FALSE	Lipoma of skin and subcutaneous tissue	neoplasms
803.2	PRS	-0.0265094	0.0311151	0.973839	0.916223	1.03508	0.394227	logistic	56032	1068	54964		FALSE	FALSE	Fracture of radius and ulna	injuries & poisonings
972	PRS	-0.0655301	0.0769578	0.936571	0.805439	1.08905	0.394488	logistic	51636	171	51465		FALSE	FALSE	Poisoning by agents primarily affecting the cardiovascular system	injuries & poisonings
313	PRS	0.0230237	0.0271047	1.02329	0.970347	1.07912	0.395639	logistic	62998	1506	61492		FALSE	FALSE	Pervasive developmental disorders	mental disorders
752.11	PRS	-0.0676768	0.079729	0.934562	0.799359	1.09263	0.395973	logistic	64869	159	64710		FALSE	FALSE	Spina bifida	congenital anomalies
440.2	PRS	0.0309974	0.0365208	1.03148	0.960229	1.10802	0.396015	logistic	55733	792	54941		FALSE	FALSE	Atherosclerosis of the extremities	circulatory system
264.2	PRS	0.0310733	0.0367206	1.03156	0.959926	1.10854	0.397437	logistic	48869	858	48011		FALSE	FALSE	Failure to thrive (childhood)	endocrine/metabolic
802	PRS	-0.0423336	0.0501384	0.95855	0.868833	1.05753	0.398482	logistic	55373	409	54964		FALSE	FALSE	Fracture of pelvis	injuries & poisonings
715	PRS	-0.032496	0.0386213	0.968026	0.897454	1.04415	0.400123	logistic	57123	694	56429		FALSE	FALSE	Other inflammatory spondylopathies	musculoskeletal
456	PRS	0.0386785	0.0461353	1.03944	0.949569	1.13781	0.401822	logistic	51655	490	51165		FALSE	FALSE	Chronic venous insufficiency [CVI]	circulatory system
480.12	PRS	-0.0506654	0.060544	0.950597	0.844229	1.07037	0.402685	logistic	51595	280	51315		FALSE	FALSE	Pseudomonal pneumonia	respiratory
477	PRS	-0.0333344	0.0398436	0.967215	0.894556	1.04578	0.4028	logistic	47479	649	46830		FALSE	FALSE	Epistaxis or throat hemorrhage	respiratory
345.12	PRS	-0.0272872	0.0326244	0.973082	0.912807	1.03734	0.402927	logistic	52342	975	51367		FALSE	FALSE	Partial epilepsy	neurological
327	PRS	0.0126794	0.0152155	1.01276	0.983003	1.04342	0.404664	logistic	55926	4851	51075		FALSE	FALSE	Sleep disorders	neurological
359	PRS	0.0264213	0.0317422	1.02677	0.96484	1.09268	0.405199	logistic	60620	1043	59577		FALSE	FALSE	Muscular dystrophies and other myopathies	neurological
312	PRS	-0.0406989	0.0489526	0.960118	0.872279	1.0568	0.405751	logistic	61922	430	61492		FALSE	FALSE	Conduct disorders	mental disorders
389.4	PRS	-0.0312477	0.0376603	0.969235	0.900269	1.04349	0.406695	logistic	59409	733	58676		FALSE	FALSE	Tinnitus	sense organs
54	PRS	0.0407231	0.0492267	1.04156	0.945765	1.14707	0.408092	logistic	54693	423	54270		FALSE	FALSE	Herpes simplex	infectious diseases
172.22	PRS	-0.0314309	0.0380025	0.969058	0.8995	1.04399	0.408194	logistic	57061	735	56326		FALSE	FALSE	Squamous cell carcinoma	neoplasms
41.12	PRS	-0.0282042	0.0342482	0.97219	0.909072	1.03969	0.410209	logistic	56341	879	55462		FALSE	FALSE	Methicillin resistant Staphylococcus aureus	infectious diseases
202.2	PRS	-0.040902	0.0497304	0.959923	0.870773	1.0582	0.410807	logistic	63744	417	63327		FALSE	FALSE	Non-Hodgkins lymphoma	neoplasms
255.2	PRS	0.0302197	0.0367688	1.03068	0.959016	1.1077	0.411143	logistic	58215	764	57451		FALSE	FALSE	Adrenal hypofunction	endocrine/metabolic
593.2	PRS	0.0409313	0.0499455	1.04178	0.94463	1.14892	0.41249	logistic	50153	413	49740		FALSE	FALSE	Microscopic hematuria	genitourinary
369.5	PRS	0.0421322	0.0514684	1.04303	0.942946	1.15374	0.413012	logistic	58140	386	57754		FALSE	FALSE	Conjunctivitis, infectious	sense organs
362.9	PRS	0.055919	0.0686597	1.05751	0.92436	1.20984	0.415394	logistic	60221	218	60003		FALSE	FALSE	Retinal edema	sense organs
189.21	PRS	0.0301051	0.0370277	1.03056	0.95842	1.10814	0.416194	logistic	64882	775	64107		FALSE	FALSE	Malignant neoplasm of bladder	neoplasms
416	PRS	0.0130543	0.0161633	1.01314	0.981547	1.04575	0.419293	logistic	58821	4329	54492		FALSE	FALSE	Cardiomegaly	circulatory system
420.21	PRS	0.0723166	0.0896449	1.075	0.901778	1.28149	0.419839	logistic	60386	127	60259		FALSE	FALSE	Acute pericarditis	circulatory system
578.9	PRS	0.021727	0.0269907	1.02196	0.969306	1.07748	0.42083	logistic	54441	1462	52979		FALSE	FALSE	Hemorrhage of gastrointestinal tract	digestive
588.2	PRS	-0.0469027	0.0583481	0.95418	0.851067	1.06979	0.421488	logistic	50564	304	50260		FALSE	FALSE	Secondary hyperparathyroidism (of renal origin)	genitourinary
250.4	PRS	0.0191674	0.0239251	1.01935	0.972655	1.06829	0.423051	logistic	53150	1864	51286		FALSE	FALSE	Abnormal glucose	endocrine/metabolic
504.1	PRS	0.0528768	0.0661043	1.0543	0.926179	1.20014	0.423769	logistic	46782	238	46544		FALSE	FALSE	Idiopathic fibrosing alveolitis	respiratory
337	PRS	-0.0433698	0.0543112	0.957557	0.860863	1.06511	0.424556	logistic	51715	348	51367		FALSE	FALSE	Disorders of the autonomic nervous system	neurological
528.11	PRS	0.0719771	0.0903415	1.07463	0.900242	1.2828	0.425612	logistic	62166	125	62041		FALSE	FALSE	Stomatitis and mucositis (ulcerative)	digestive
765	PRS	0.0270816	0.0339967	1.02745	0.96122	1.09825	0.425686	logistic	59919	897	59022		FALSE	FALSE	Cervical radiculitis	symptoms
585.4	PRS	-0.0252494	0.0316995	0.975067	0.916328	1.03757	0.425729	logistic	51309	1049	50260		FALSE	FALSE	Chronic kidney disease, Stage I or II	genitourinary
395	PRS	0.0122702	0.0154114	1.01235	0.982224	1.04339	0.425928	logistic	59259	4921	54338		FALSE	FALSE	Heart valve disorders	circulatory system
348	PRS	0.0172365	0.0216705	1.01739	0.975078	1.06153	0.426387	logistic	53628	2261	51367		FALSE	FALSE	Other conditions of brain	neurological
627.21	PRS	-0.0462341	0.058323	0.954818	0.851678	1.07045	0.427938	logistic	55853	306	55547		FALSE	FALSE	Symptomatic artificial menopause	genitourinary
958.2	PRS	-0.0562445	0.0710354	0.945308	0.822445	1.08653	0.428488	logistic	64959	204	64755		FALSE	FALSE	Traumatic and surgical subcutaneous emphysema	injuries & poisonings
586.4	PRS	0.0355965	0.0449949	1.03624	0.948766	1.13177	0.428872	logistic	50775	515	50260		FALSE	FALSE	Stricture/obstruction of ureter	genitourinary
112.3	PRS	-0.0567535	0.0717803	0.944827	0.820827	1.08756	0.429145	logistic	57695	198	57497		FALSE	FALSE	Candidiasis of skin and nails	infectious diseases
271.3	PRS	-0.074386	0.094181	0.928313	0.771838	1.11651	0.429633	logistic	65902	115	65787		FALSE	FALSE	Intestinal disaccharidase deficiencies and disaccharide malabsorption	endocrine/metabolic
225.1	PRS	0.0374426	0.047477	1.03815	0.945906	1.1394	0.430319	logistic	64397	455	63942		FALSE	FALSE	Benign neoplasm of brain, cranial nerves, meninges	neoplasms
721	PRS	0.0153229	0.0194311	1.01544	0.977495	1.05486	0.430359	logistic	56270	2947	53323		FALSE	FALSE	Spondylosis and allied disorders	musculoskeletal
711.1	PRS	0.0494737	0.0627642	1.05072	0.929095	1.18826	0.430553	logistic	55221	260	54961		FALSE	FALSE	Pyogenic arthritis	musculoskeletal
327.41	PRS	-0.0478987	0.0607688	0.95323	0.846195	1.0738	0.430572	logistic	51352	277	51075		FALSE	FALSE	Organic or persistent insomnia	neurological
189.1	PRS	-0.0267161	0.0338975	0.973638	0.911052	1.04052	0.430613	logistic	65022	915	64107		FALSE	FALSE	Cancer of kidney and renal pelvis	neoplasms
530.15	PRS	-0.0645328	0.081993	0.937505	0.798325	1.10095	0.431251	logistic	42187	150	42037		FALSE	FALSE	Eosinophilic esophagitis	digestive
260.2	PRS	-0.0205624	0.0261357	0.979648	0.930728	1.03114	0.431426	logistic	49558	1547	48011		FALSE	FALSE	severe protein-calorie malnutrition	endocrine/metabolic
735	PRS	-0.0208888	0.0265655	0.979328	0.929641	1.03167	0.431683	logistic	59454	1487	57967		FALSE	FALSE	Acquired foot deformities	musculoskeletal
253.1	PRS	-0.0626122	0.0796276	0.939308	0.803577	1.09796	0.431684	logistic	57612	161	57451		FALSE	FALSE	Pituitary hyperfunction	endocrine/metabolic
669	PRS	0.0770295	0.0980221	1.08007	0.891283	1.30886	0.431962	logistic	66065	105	65960		FALSE	FALSE	Complications of labor and delivery NEC	pregnancy complications
803.3	PRS	0.0433153	0.0551236	1.04427	0.937323	1.16341	0.431993	logistic	55301	337	54964		FALSE	FALSE	Fracture of clavicle or scapula	injuries & poisonings
818.1	PRS	-0.0602311	0.0767811	0.941547	0.809999	1.09446	0.432775	logistic	64000	175	63825		FALSE	FALSE	Subdural hemorrhage (injury)	injuries & poisonings
535.8	PRS	0.0408319	0.0520997	1.04168	0.940557	1.15367	0.433201	logistic	57688	375	57313		FALSE	FALSE	Other specified gastritis	digestive
686	PRS	0.0279149	0.0356327	1.02831	0.958941	1.10269	0.433389	logistic	56289	811	55478		FALSE	FALSE	Other local infections of skin and subcutaneous tissue	dermatologic
503	PRS	0.0188448	0.0240847	1.01902	0.972037	1.06828	0.433958	logistic	48372	1828	46544		FALSE	FALSE	Pulmonary congestion and hypostasis	respiratory
597	PRS	-0.032278	0.0412613	0.968237	0.893017	1.04979	0.434048	logistic	60408	609	59799		FALSE	FALSE	Other disorders of urethra and urinary tract	genitourinary
150	PRS	-0.0396311	0.0506987	0.961144	0.870228	1.06156	0.434391	logistic	58629	408	58221		FALSE	FALSE	Cancer of esophagus	neoplasms
647.1	PRS	0.0665151	0.0851757	1.06878	0.904449	1.26296	0.434852	logistic	65637	137	65500		FALSE	FALSE	Infections of genitourinary tract during pregnancy	pregnancy complications
286.2	PRS	0.0127669	0.0163827	1.01285	0.980843	1.0459	0.435809	logistic	56392	4374	52018		FALSE	FALSE	Encounter for long-term (current) use of anticoagulants	hematopoietic
270.3	PRS	-0.0314553	0.0404515	0.969034	0.895171	1.04899	0.436801	logistic	63098	632	62466		FALSE	FALSE	Disorders of plasma protein metabolism	endocrine/metabolic
367.2	PRS	-0.0353317	0.0454406	0.965285	0.883031	1.0552	0.436843	logistic	61650	498	61152		FALSE	FALSE	Astigmatism	sense organs
8.52	PRS	0.0303093	0.0390356	1.03077	0.954851	1.11273	0.437481	logistic	64150	676	63474		FALSE	FALSE	Intestinal infection due to C. difficile	infectious diseases
701.3	PRS	-0.0701159	0.090378	0.932286	0.78094	1.11296	0.437863	logistic	59657	125	59532		FALSE	FALSE	Circumscribed scleroderma	dermatologic
428	PRS	0.0107756	0.0138902	1.01083	0.983685	1.03873	0.437885	logistic	60516	6338	54178		FALSE	FALSE	Congestive heart failure; nonhypertensive	circulatory system
592.1	PRS	-0.0321948	0.0415327	0.968318	0.892616	1.05044	0.43824	logistic	50344	604	49740		FALSE	FALSE	Cystitis	genitourinary
289.8	PRS	-0.0489121	0.063441	0.952265	0.840922	1.07835	0.440715	logistic	49699	254	49445		FALSE	FALSE	Polycythemia, secondary	hematopoietic
349	PRS	0.0408984	0.0531609	1.04175	0.938665	1.15615	0.441696	logistic	51729	362	51367		FALSE	FALSE	Other and unspecified disorders of the nervous system	neurological
781.2	PRS	0.0382889	0.0497875	1.03903	0.942429	1.14554	0.441866	logistic	63994	411	63583		FALSE	FALSE	Abnormal posture	symptoms
198.3	PRS	-0.0252217	0.0328161	0.975094	0.91435	1.03987	0.442144	logistic	50736	972	49764		FALSE	FALSE	Secondary malignant neoplasm of digestive systems	neoplasms
579.2	PRS	0.0279565	0.0364014	1.02835	0.957538	1.1044	0.442484	logistic	53761	782	52979		FALSE	FALSE	Splenomegaly	digestive
280.2	PRS	0.0268624	0.0350151	1.02723	0.959093	1.1002	0.442982	logistic	44756	844	43912		FALSE	FALSE	Iron deficiency anemia secondary to blood loss (chronic)	hematopoietic
370.3	PRS	-0.0360055	0.0471702	0.964635	0.87945	1.05807	0.445278	logistic	58220	466	57754		FALSE	FALSE	Keratoconjunctivitis	sense organs
70	PRS	-0.021275	0.0278798	0.97895	0.926891	1.03393	0.445404	logistic	55630	1360	54270		FALSE	FALSE	Viral hepatitis	infectious diseases
389	PRS	-0.0136643	0.0179167	0.986429	0.95239	1.02168	0.445669	logistic	62064	3388	58676		FALSE	FALSE	Hearing loss	sense organs
279.1	PRS	-0.0217784	0.0286647	0.978457	0.925	1.035	0.447395	logistic	62612	1270	61342		FALSE	FALSE	Immunity deficiency	endocrine/metabolic
654	PRS	-0.0619918	0.0815968	0.939891	0.800978	1.10289	0.447414	logistic	64987	151	64836		FALSE	FALSE	Other and unspecified complications of birth; puerperium affecting management of mother	pregnancy complications
459.1	PRS	-0.0559452	0.0738294	0.945591	0.818198	1.09282	0.448593	logistic	54734	187	54547		FALSE	FALSE	Hemorrhage NOS	circulatory system
627	PRS	-0.0143999	0.0190211	0.985703	0.949632	1.02315	0.449022	logistic	58893	3346	55547		FALSE	FALSE	Menopausal and postmenopausal disorders	genitourinary
430	PRS	-0.0247846	0.032801	0.97552	0.914777	1.0403	0.449887	logistic	57000	970	56030		FALSE	FALSE	Intracranial hemorrhage	circulatory system
288.1	PRS	0.0173304	0.0229442	1.01748	0.972738	1.06428	0.450051	logistic	51829	2014	49815		FALSE	FALSE	Decreased white blood cell count	hematopoietic
614.1	PRS	0.0704334	0.0934037	1.07297	0.893474	1.28853	0.450804	logistic	62493	116	62377		FALSE	FALSE	Pelvic peritoneal adhesions, female (postoperative) (postinfection)	genitourinary
907	PRS	0.0457982	0.0607984	1.04686	0.92926	1.17935	0.451282	logistic	65753	277	65476		FALSE	FALSE	Injuries to the nervous system	injuries & poisonings
444	PRS	-0.0377466	0.0501455	0.962957	0.872815	1.06241	0.451606	logistic	55349	408	54941		FALSE	FALSE	Arterial embolism and thrombosis	circulatory system
495.1	PRS	-0.0431282	0.0573171	0.957789	0.856013	1.07166	0.451781	logistic	52723	312	52411		FALSE	FALSE	Chronic obstructive asthma	respiratory
573	PRS	0.0219847	0.0292357	1.02223	0.965299	1.08251	0.452063	logistic	54657	1220	53437		FALSE	FALSE	Other disorders of liver	digestive
290.3	PRS	-0.0309254	0.0411353	0.969548	0.894446	1.05096	0.452173	logistic	54107	621	53486		FALSE	FALSE	Other persistent mental disorders due to conditions classified elsewhere	mental disorders
480.5	PRS	-0.0470249	0.0626864	0.954064	0.843757	1.07879	0.453157	logistic	51575	260	51315		FALSE	FALSE	Bronchopneumonia and lung abscess	respiratory
710.11	PRS	0.0446413	0.0595438	1.04565	0.930471	1.17509	0.453422	logistic	55251	290	54961		FALSE	FALSE	Acute osteomyelitis	musculoskeletal
352	PRS	-0.0312236	0.0417402	0.969259	0.89312	1.05189	0.454432	logistic	58412	592	57820		FALSE	FALSE	Disorders of other cranial nerves	neurological
270.32	PRS	-0.0416658	0.0557409	0.95919	0.859918	1.06992	0.454768	logistic	62800	334	62466		FALSE	FALSE	Paraproteinemia	endocrine/metabolic
626	PRS	0.0165387	0.0221693	1.01668	0.973446	1.06183	0.455657	logistic	57820	2273	55547		FALSE	FALSE	Disorders of menstruation and other abnormal bleeding from female genital tract	genitourinary
525.1	PRS	-0.055499	0.0744744	0.946013	0.817529	1.09469	0.456145	logistic	61245	184	61061		FALSE	FALSE	Loss of teeth or edentulism	digestive
429	PRS	0.0243832	0.0327554	1.02468	0.960965	1.09263	0.456634	logistic	55153	975	54178		FALSE	FALSE	Ill-defined descriptions and complications of heart disease	circulatory system
255.11	PRS	0.0738898	0.0993111	1.07669	0.886247	1.30805	0.456862	logistic	57554	103	57451		FALSE	FALSE	Cushing's syndrome	endocrine/metabolic
803	PRS	-0.0169945	0.0228811	0.983149	0.940032	1.02824	0.457645	logistic	56974	2010	54964		FALSE	FALSE	Fracture of upper limb	injuries & poisonings
751.22	PRS	-0.0529882	0.071665	0.948391	0.82411	1.09142	0.459672	logistic	62679	199	62480		FALSE	FALSE	Other specified congenital anomalies of kidney	congenital anomalies
797.1	PRS	-0.0342857	0.0464239	0.966295	0.882253	1.05834	0.460189	logistic	64024	480	63544		FALSE	FALSE	Cardiogenic shock	symptoms
425	PRS	0.0151406	0.0205771	1.01526	0.975124	1.05704	0.461855	logistic	62848	2589	60259		FALSE	FALSE	Cardiomyopathy	circulatory system
709.6	PRS	-0.0478267	0.0650204	0.953299	0.839233	1.08287	0.461995	logistic	56353	241	56112		FALSE	FALSE	Other specified diffuse diseases of connective tissue	dermatologic
441	PRS	-0.0405264	0.055135	0.960284	0.861922	1.06987	0.462315	logistic	55277	336	54941		FALSE	FALSE	Vascular insufficiency of intestine	circulatory system
290.11	PRS	0.0373687	0.0509335	1.03808	0.93945	1.14706	0.463146	logistic	53908	422	53486		FALSE	FALSE	Alzheimer's disease	mental disorders
429.3	PRS	0.0290537	0.0396055	1.02948	0.952588	1.11258	0.463207	logistic	54839	661	54178		FALSE	FALSE	Symptoms involving cardiovascular system	circulatory system
414.2	PRS	0.0425707	0.0580394	1.04349	0.931288	1.16921	0.463266	logistic	50011	311	49700		FALSE	FALSE	ASCVD	circulatory system
751.1	PRS	0.0411965	0.0563148	1.04206	0.933158	1.16366	0.46445	logistic	62808	328	62480		FALSE	FALSE	Congenital anomalies of genital organs	congenital anomalies
381.9	PRS	0.0499718	0.0683799	1.05124	0.919383	1.20201	0.464904	logistic	58299	218	58081		FALSE	FALSE	Otorrhea	sense organs
601.1	PRS	0.0488553	0.0670744	1.05007	0.92071	1.1976	0.466385	logistic	59576	231	59345		FALSE	FALSE	Prostatitis	genitourinary
585	PRS	0.00878963	0.0120677	1.00883	0.985247	1.03297	0.466392	logistic	59175	8915	50260		FALSE	FALSE	Renal failure	genitourinary
772.2	PRS	0.0204668	0.0281471	1.02068	0.965894	1.07857	0.467143	logistic	59521	1311	58210		FALSE	FALSE	Spasm of muscle	symptoms
220	PRS	0.0544889	0.0751512	1.056	0.911369	1.22359	0.468417	logistic	58271	180	58091		FALSE	FALSE	Benign neoplasm of ovary	neoplasms
300.8	PRS	-0.0647031	0.0893018	0.937346	0.786837	1.11664	0.468732	logistic	41716	127	41589		FALSE	FALSE	Acute reaction to stress	mental disorders
626.12	PRS	-0.0251951	0.0348655	0.97512	0.910709	1.04409	0.469902	logistic	56412	865	55547		FALSE	FALSE	Excessive or frequent menstruation	genitourinary
374.3	PRS	-0.0393955	0.0546367	0.96137	0.86374	1.07004	0.470882	logistic	58100	346	57754		FALSE	FALSE	Ptosis of eyelid	sense organs
427.41	PRS	0.0484159	0.0674302	1.04961	0.919664	1.19791	0.472748	logistic	42448	227	42221		FALSE	FALSE	Ventricular fibrillation and flutter	circulatory system
458.9	PRS	0.0121446	0.0169467	1.01222	0.979149	1.0464	0.473599	logistic	58448	3901	54547		FALSE	FALSE	Hypotension NOS	circulatory system
858	PRS	-0.0272056	0.0381464	0.973161	0.903054	1.04871	0.475729	logistic	57676	712	56964		FALSE	FALSE	Complication of internal orthopedic device	injuries & poisonings
340.1	PRS	0.0319898	0.0448732	1.03251	0.945575	1.12743	0.475912	logistic	59565	507	59058		FALSE	FALSE	Migrain with aura	neurological
362.27	PRS	0.058856	0.0826004	1.06062	0.90209	1.24702	0.476131	logistic	60155	152	60003		FALSE	FALSE	Drusen (degenerative) of retina	sense organs
426.9	PRS	0.0155744	0.0218643	1.0157	0.973089	1.06017	0.476266	logistic	44653	2432	42221		FALSE	FALSE	Cardiac pacemaker/device in situ	circulatory system
433.31	PRS	-0.0165887	0.0233359	0.983548	0.939576	1.02958	0.477166	logistic	58029	1999	56030		FALSE	FALSE	Transient cerebral ischemia	circulatory system
710.19	PRS	0.0274508	0.0386717	1.02783	0.952804	1.10877	0.477802	logistic	55653	692	54961		FALSE	FALSE	Unspecified osteomyelitis	musculoskeletal
293.1	PRS	0.0191847	0.0271484	1.01937	0.966546	1.07508	0.479778	logistic	63272	1417	61855		FALSE	FALSE	Swelling, mass, or lump in head and neck [Space-occupying lesion, intracranial NOS]	mental disorders
694	PRS	-0.0242728	0.0343611	0.976019	0.912451	1.04402	0.479937	logistic	57813	882	56931		FALSE	FALSE	Dyschromia and Vitiligo	dermatologic
362.4	PRS	0.0427053	0.0604642	1.04363	0.926997	1.17494	0.480008	logistic	60285	282	60003		FALSE	FALSE	Retinal vascular changes and abnomalities	sense organs
428.4	PRS	0.0170061	0.0241239	1.01715	0.970177	1.0664	0.480844	logistic	56042	1864	54178		FALSE	FALSE	Heart failure with preserved EF [Diastolic heart failure]	circulatory system
300	PRS	0.00861182	0.0122189	1.00865	0.98478	1.0331	0.480936	logistic	49820	8231	41589		FALSE	FALSE	Anxiety disorders	mental disorders
656.7	PRS	0.0650132	0.0925577	1.06717	0.890119	1.27944	0.482425	logistic	64867	129	64738		FALSE	FALSE	Conditions involving the integument and temperature regulation of fetus and newborn	pregnancy complications
426.21	PRS	0.0500472	0.0714415	1.05132	0.913951	1.20934	0.483594	logistic	42423	202	42221		FALSE	FALSE	First degree AV block	circulatory system
38.1	PRS	-0.0278947	0.039983	0.972491	0.89919	1.05177	0.485388	logistic	56108	646	55462		FALSE	FALSE	Gram negative septicemia	infectious diseases
377.3	PRS	0.0497951	0.0715527	1.05106	0.913522	1.2093	0.486478	logistic	57967	199	57768		FALSE	FALSE	Optic neuritis/neuropathy	sense organs
592	PRS	-0.0274632	0.0394925	0.97291	0.900443	1.05121	0.486803	logistic	50407	667	49740		FALSE	FALSE	Cystitis and urethritis	genitourinary
635.2	PRS	-0.0491104	0.0708552	0.952076	0.828626	1.09392	0.488241	logistic	63750	201	63549		FALSE	FALSE	Antepartum hemorrhage, abruptio placentae, and placenta previa	pregnancy complications
331.1	PRS	0.0267583	0.038609	1.02712	0.952262	1.10786	0.488274	logistic	52055	688	51367		FALSE	FALSE	Hydrocephalus	neurological
396	PRS	-0.0198018	0.0287976	0.980393	0.926589	1.03732	0.491693	logistic	55591	1253	54338		FALSE	FALSE	Abnormal heart sounds	circulatory system
353.1	PRS	0.0685789	0.0998982	1.07099	0.880538	1.30262	0.492406	logistic	57922	102	57820		FALSE	FALSE	Nerve plexus lesions	neurological
332	PRS	0.0309723	0.0451232	1.03146	0.944151	1.12684	0.492465	logistic	51884	517	51367		FALSE	FALSE	Parkinson's disease	neurological
270	PRS	-0.0248336	0.036266	0.975472	0.908541	1.04733	0.493494	logistic	63252	786	62466		FALSE	FALSE	Disorders of protein plasma/amino-acid transport and metabolism	endocrine/metabolic
245.2	PRS	0.0290687	0.042758	1.0295	0.946734	1.11949	0.496604	logistic	53893	564	53329		FALSE	FALSE	Chronic thyroiditis	endocrine/metabolic
520	PRS	-0.0393439	0.058119	0.96142	0.857909	1.07742	0.498435	logistic	61363	302	61061		FALSE	FALSE	Disorders of tooth development	digestive
394.1	PRS	-0.0389373	0.0575205	0.961811	0.859265	1.07659	0.498451	logistic	54653	315	54338		FALSE	FALSE	Mitral valve stenosis and aortic valve stenosis	circulatory system
702	PRS	-0.0116974	0.0173467	0.988371	0.955331	1.02255	0.500101	logistic	58792	3887	54905		FALSE	FALSE	Degenerative skin conditions and other dermatoses	dermatologic
316.1	PRS	0.038401	0.0569713	1.03915	0.929357	1.16191	0.500285	logistic	51998	315	51683		FALSE	FALSE	Polyneuropathy due to drugs	mental disorders
749	PRS	-0.0359325	0.0533705	0.964705	0.86889	1.07109	0.500779	logistic	65427	365	65062		FALSE	FALSE	Congenital anomalies of face and neck	congenital anomalies
165.1	PRS	0.0146792	0.0218175	1.01479	0.972308	1.05912	0.501063	logistic	65311	2272	63039		FALSE	FALSE	Cancer of bronchus; lung	neoplasms
526	PRS	0.0288443	0.0430885	1.02926	0.945909	1.11997	0.503228	logistic	61612	551	61061		FALSE	FALSE	Diseases of the jaws	digestive
365	PRS	-0.0180289	0.0269528	0.982133	0.931596	1.03541	0.503555	logistic	61940	1475	60465		FALSE	FALSE	Glaucoma	sense organs
277	PRS	-0.0291931	0.0436942	0.971229	0.891514	1.05807	0.504055	logistic	63721	538	63183		FALSE	FALSE	Other disorders of metabolism	endocrine/metabolic
741.2	PRS	-0.0190712	0.0286118	0.981109	0.927604	1.0377	0.505058	logistic	57123	1276	55847		FALSE	FALSE	Stiffness of joint	musculoskeletal
389.1	PRS	-0.0150419	0.0226475	0.985071	0.942301	1.02978	0.506579	logistic	60789	2113	58676		FALSE	FALSE	Sensorineural hearing loss	sense organs
743.9	PRS	0.0132489	0.0199612	1.01334	0.974457	1.05377	0.506862	logistic	58102	2826	55276		FALSE	FALSE	Osteopenia or other disorder of bone and cartilage	musculoskeletal
274.1	PRS	0.0159346	0.02401	1.01606	0.969354	1.06502	0.506905	logistic	64884	1888	62996		FALSE	FALSE	Gout	endocrine/metabolic
331	PRS	0.022184	0.0335071	1.02243	0.957442	1.09183	0.507927	logistic	52286	919	51367		FALSE	FALSE	Other cerebral degenerations	neurological
557	PRS	0.0356426	0.0539555	1.03629	0.932291	1.15188	0.508874	logistic	46114	349	45765		FALSE	FALSE	Intestinal malabsorption (non-celiac)	digestive
531.3	PRS	0.0482674	0.0732306	1.04945	0.909132	1.21143	0.509822	logistic	63161	191	62970		FALSE	FALSE	Duodenal ulcer	digestive
333.4	PRS	0.0377538	0.0573268	1.03848	0.928108	1.16197	0.510171	logistic	51677	310	51367		FALSE	FALSE	Torsion dystonia	neurological
561	PRS	-0.0138518	0.0210341	0.986244	0.946411	1.02775	0.510192	logistic	48176	2411	45765		FALSE	FALSE	Symptoms involving digestive system	digestive
519.1	PRS	0.0609668	0.092624	1.06286	0.886409	1.27444	0.510398	logistic	59721	118	59603		FALSE	FALSE	Tracheostomy complications	respiratory
274	PRS	0.0154166	0.0235444	1.01554	0.969737	1.0635	0.512602	logistic	64965	1969	62996		FALSE	FALSE	Gout and other crystal arthropathies	endocrine/metabolic
368.1	PRS	0.0480869	0.0735408	1.04926	0.908416	1.21195	0.513189	logistic	61546	187	61359		FALSE	FALSE	Amblyopia	sense organs
681.6	PRS	0.0370335	0.0568815	1.03773	0.92825	1.16012	0.515005	logistic	55794	316	55478		FALSE	FALSE	Cellulitis and abscess of foot, toe	dermatologic
743.21	PRS	-0.0424631	0.065248	0.958426	0.84337	1.08918	0.515178	logistic	55517	241	55276		FALSE	FALSE	Pathologic fracture of vertebrae	musculoskeletal
782.3	PRS	0.00972886	0.0149507	1.00978	0.980616	1.0398	0.51522	logistic	60194	5154	55040		FALSE	FALSE	Edema	symptoms
555.21	PRS	-0.0351046	0.0541433	0.965504	0.868293	1.0736	0.516749	logistic	46112	347	45765		FALSE	FALSE	Ulcerative colitis (chronic)	digestive
696.4	PRS	0.0224638	0.0348142	1.02272	0.95526	1.09494	0.518767	logistic	55380	853	54527		FALSE	FALSE	Psoriasis	dermatologic
224.1	PRS	-0.0575102	0.0894218	0.944112	0.79233	1.12497	0.520137	logistic	64070	128	63942		FALSE	FALSE	Benign neoplasm of eye, uveal	neoplasms
279	PRS	-0.0170399	0.0264975	0.983104	0.93335	1.03551	0.520173	logistic	62832	1490	61342		FALSE	FALSE	Disorders involving the immune mechanism	endocrine/metabolic
520.2	PRS	-0.0385188	0.0601315	0.962214	0.855237	1.08257	0.521798	logistic	61343	282	61061		FALSE	FALSE	Disturbances in tooth eruption	digestive
454.11	PRS	0.0372597	0.0581835	1.03796	0.926094	1.16334	0.521924	logistic	51469	304	51165		FALSE	FALSE	Varicose veins of lower extremity, symptomtic	circulatory system
292.11	PRS	0.03175	0.0496495	1.03226	0.93654	1.13776	0.522508	logistic	53904	418	53486		FALSE	FALSE	Aphasia	mental disorders
333.1	PRS	0.0282357	0.0442983	1.02864	0.943094	1.12194	0.523865	logistic	51897	530	51367		FALSE	FALSE	Essential tremor	neurological
562.1	PRS	0.013844	0.0217559	1.01394	0.971613	1.05811	0.524559	logistic	48149	2384	45765		FALSE	FALSE	Diverticulosis	digestive
573.4	PRS	0.0356575	0.0562486	1.0363	0.928124	1.15709	0.526129	logistic	53760	323	53437		FALSE	FALSE	Acute and subacute necrosis of liver	digestive
711	PRS	0.0340964	0.053895	1.03468	0.930961	1.14996	0.526965	logistic	55314	353	54961		FALSE	FALSE	Arthropathy associated with infections	musculoskeletal
245.21	PRS	0.0271167	0.0429437	1.02749	0.944544	1.11771	0.527747	logistic	53888	559	53329		FALSE	FALSE	Chronic lymphocytic thyroiditis	endocrine/metabolic
455	PRS	0.019778	0.031349	1.01997	0.95919	1.08461	0.528106	logistic	52231	1066	51165		FALSE	FALSE	Hemorrhoids	circulatory system
345	PRS	-0.0114759	0.0182132	0.98859	0.953922	1.02452	0.528638	logistic	54668	3301	51367		FALSE	FALSE	Epilepsy, recurrent seizures, convulsions	neurological
567	PRS	-0.0211096	0.0336711	0.979112	0.916581	1.04591	0.530701	logistic	56202	916	55286		FALSE	FALSE	Peritonitis and retroperitoneal infections	digestive
279.11	PRS	-0.0443033	0.0708004	0.956664	0.832708	1.09907	0.531479	logistic	61546	204	61342		FALSE	FALSE	Deficiency of humoral immunity	endocrine/metabolic
289.4	PRS	0.0134021	0.0214507	1.01349	0.971765	1.05701	0.532112	logistic	52136	2321	49815		FALSE	FALSE	Lymphadenitis	hematopoietic
705.8	PRS	0.044063	0.0705423	1.04505	0.910101	1.20001	0.532213	logistic	60128	205	59923		FALSE	FALSE	Hyperhidrosis	dermatologic
395.4	PRS	0.0429746	0.0690366	1.04391	0.911798	1.19517	0.53362	logistic	54551	213	54338		FALSE	FALSE	Nonrheumatic pulmonary valve disorders	circulatory system
642.1	PRS	0.0366725	0.0590296	1.03735	0.924016	1.16459	0.534432	logistic	65757	291	65466		FALSE	FALSE	Preeclampsia and eclampsia	pregnancy complications
702.2	PRS	-0.0125123	0.0201961	0.987566	0.949237	1.02744	0.535561	logistic	61488	2740	58748		FALSE	FALSE	Seborrheic keratosis	dermatologic
512.1	PRS	0.0215535	0.0347919	1.02179	0.954432	1.0939	0.535588	logistic	36151	860	35291		FALSE	FALSE	Wheezing	respiratory
853	PRS	-0.0394352	0.0636587	0.961332	0.848567	1.08908	0.535602	logistic	57216	252	56964		FALSE	FALSE	Complication of colostomy or enterostomy	injuries & poisonings
588.1	PRS	-0.0217965	0.0352196	0.978439	0.913176	1.04837	0.535999	logistic	51112	852	50260		FALSE	FALSE	Renal osteodystrophy	genitourinary
252.2	PRS	-0.0600239	0.0970778	0.941742	0.77857	1.13911	0.536373	logistic	57559	108	57451		FALSE	FALSE	Hypoparathyroidism	endocrine/metabolic
619.1	PRS	-0.048264	0.0780951	0.952882	0.817642	1.11049	0.536565	logistic	62767	167	62600		FALSE	FALSE	Noninflammatory disorders of ovary, fallopian tube, and broad ligament	genitourinary
624.9	PRS	-0.022743	0.0368139	0.977514	0.909465	1.05065	0.536718	logistic	62472	773	61699		FALSE	FALSE	stress incontinence, female	genitourinary
912	PRS	0.0509087	0.0827196	1.05223	0.89474	1.23743	0.538266	logistic	64495	149	64346		FALSE	FALSE	Insect bite	injuries & poisonings
619	PRS	0.020969	0.03409	1.02119	0.955188	1.09175	0.538484	logistic	63493	893	62600		FALSE	FALSE	Noninflammatory female genital disorders	genitourinary
729	PRS	0.0255565	0.0415571	1.02589	0.945638	1.11294	0.538572	logistic	51796	596	51200		FALSE	FALSE	Other disorders of soft tissues	musculoskeletal
531.4	PRS	-0.040973	0.066666	0.959855	0.842284	1.09384	0.538818	logistic	63201	231	62970		FALSE	FALSE	Peptic ulcer, site unspecified	digestive
550.1	PRS	-0.0214002	0.0349168	0.978827	0.91408	1.04816	0.539948	logistic	59104	865	58239		FALSE	FALSE	Inguinal hernia	digestive
771	PRS	0.0256304	0.0418257	1.02596	0.94521	1.11361	0.540016	logistic	59183	590	58593		FALSE	FALSE	Musculoskeletal symptoms referable to limbs	symptoms
433.8	PRS	-0.0206472	0.0337437	0.979565	0.916874	1.04654	0.540615	logistic	56948	918	56030		FALSE	FALSE	Late effects of cerebrovascular disease	circulatory system
252	PRS	0.0235757	0.0386007	1.02386	0.949251	1.10432	0.541359	logistic	58146	695	57451		FALSE	FALSE	Disorders of parathyroid gland	endocrine/metabolic
696.42	PRS	0.0330846	0.0541923	1.03364	0.929478	1.14947	0.541528	logistic	54875	348	54527		FALSE	FALSE	Psoriatic arthropathy	dermatologic
635	PRS	-0.0361761	0.0592615	0.96447	0.858706	1.08326	0.541564	logistic	63838	289	63549		FALSE	FALSE	Hemorrhage during pregnancy; childbirth and postpartum	pregnancy complications
872	PRS	-0.0581084	0.095658	0.943548	0.782237	1.13812	0.543546	logistic	59130	112	59018		FALSE	FALSE	Traumatic amputation	injuries & poisonings
430.2	PRS	-0.0275009	0.0453992	0.972874	0.890045	1.06341	0.544676	logistic	56530	500	56030		FALSE	FALSE	Intracerebral hemorrhage	circulatory system
110	PRS	-0.0154113	0.0254501	0.984707	0.936793	1.03507	0.544813	logistic	59139	1642	57497		FALSE	FALSE	Dermatophytosis / Dermatomycosis	infectious diseases
174	PRS	0.0127061	0.0210408	1.01279	0.971869	1.05543	0.545925	logistic	61603	2564	59039		FALSE	FALSE	Breast cancer	neoplasms
473.4	PRS	0.0169526	0.0281279	1.0171	0.962542	1.07474	0.54671	logistic	48154	1324	46830		FALSE	FALSE	Voice disturbance	respiratory
198.4	PRS	0.0146788	0.0244662	1.01479	0.967273	1.06464	0.548532	logistic	51552	1788	49764		FALSE	FALSE	Secondary malignant neoplasm of liver	neoplasms
591	PRS	-0.00763648	0.0127976	0.992393	0.96781	1.0176	0.550699	logistic	57209	7469	49740		FALSE	FALSE	Urinary tract infection	genitourinary
348.8	PRS	0.0170397	0.0285841	1.01719	0.961765	1.0758	0.551092	logistic	52643	1276	51367		FALSE	FALSE	Encephalopathy, not elsewhere classified	neurological
165	PRS	0.0129237	0.0217225	1.01301	0.970783	1.05707	0.55188	logistic	65332	2293	63039		FALSE	FALSE	Cancer within the respiratory system	neoplasms
600	PRS	0.0142128	0.0239705	1.01431	0.967762	1.06311	0.553228	logistic	61622	2277	59345		FALSE	FALSE	Hyperplasia of prostate	genitourinary
195.1	PRS	0.0152458	0.0257383	1.01536	0.965411	1.0679	0.553624	logistic	51370	1606	49764		FALSE	FALSE	Malignant neoplasm, other	neoplasms
338	PRS	0.00721411	0.0121884	1.00724	0.983463	1.03159	0.55393	logistic	60032	8034	51998		FALSE	FALSE	Pain	neurological
595	PRS	0.0169702	0.0286789	1.01711	0.961519	1.07593	0.554031	logistic	61795	1260	60535		FALSE	FALSE	Hydronephrosis	genitourinary
599.3	PRS	-0.0124309	0.0210492	0.987646	0.947728	1.02925	0.554813	logistic	51950	2440	49510		FALSE	FALSE	Dysuria	genitourinary
958	PRS	0.0259698	0.0439912	1.02631	0.941526	1.11873	0.554962	logistic	65289	534	64755		FALSE	FALSE	Certain early complications of trauma or procedure	injuries & poisonings
516.1	PRS	0.024496	0.0415622	1.0248	0.944626	1.11178	0.555605	logistic	65580	599	64981		FALSE	FALSE	Hemoptysis	respiratory
703.1	PRS	0.0292137	0.0496847	1.02964	0.934103	1.13496	0.556544	logistic	62177	417	61760		FALSE	FALSE	Ingrowing nail	dermatologic
465.2	PRS	0.0130993	0.0222828	1.01319	0.969888	1.05842	0.556624	logistic	51761	2166	49595		FALSE	FALSE	Acute pharyngitis	respiratory
695.3	PRS	-0.0240687	0.0410311	0.976219	0.900784	1.05797	0.557476	logistic	57544	613	56931		FALSE	FALSE	Rosacea	dermatologic
513.4	PRS	-0.0216043	0.0369404	0.978627	0.910276	1.05211	0.558654	logistic	62004	757	61247		FALSE	FALSE	Hyperventilation	respiratory
752	PRS	-0.0268453	0.0459256	0.973512	0.88971	1.06521	0.558857	logistic	65197	487	64710		FALSE	FALSE	Nervous system congenital anomalies	congenital anomalies
530.2	PRS	0.0217101	0.0373538	1.02195	0.9498	1.09957	0.561105	logistic	42783	746	42037		FALSE	FALSE	Esophageal bleeding (varices/hemorrhage)	digestive
282.9	PRS	0.0541556	0.0934625	1.05565	0.878947	1.26787	0.562294	logistic	44026	114	43912		FALSE	FALSE	Other hereditary hemolytic anemias	hematopoietic
562	PRS	0.0119208	0.0206346	1.01199	0.97188	1.05376	0.563462	logistic	48434	2669	45765		FALSE	FALSE	Diverticulosis and diverticulitis	digestive
454	PRS	0.0240526	0.0417223	1.02434	0.943911	1.11163	0.564282	logistic	51760	595	51165		FALSE	FALSE	Varicose veins	circulatory system
286.7	PRS	0.0153509	0.0266796	1.01547	0.963733	1.06998	0.565034	logistic	53489	1471	52018		FALSE	FALSE	Other and unspecified coagulation defects	hematopoietic
270.38	PRS	0.0416642	0.0726855	1.04254	0.904115	1.20217	0.566501	logistic	62658	192	62466		FALSE	FALSE	Other specified disorders of plasma protein metabolism	endocrine/metabolic
276.12	PRS	0.0105759	0.0184519	1.01063	0.974735	1.04785	0.566534	logistic	47414	3302	44112		FALSE	FALSE	Hyposmolality and/or hyponatremia	endocrine/metabolic
560	PRS	0.0128822	0.0226603	1.01297	0.96896	1.05897	0.5697	logistic	47835	2070	45765		FALSE	FALSE	Intestinal obstruction without mention of hernia	digestive
599.5	PRS	0.0123345	0.0217214	1.01241	0.970213	1.05644	0.570135	logistic	51840	2330	49510		FALSE	FALSE	Frequency of urination and polyuria	genitourinary
365.11	PRS	0.0288667	0.0508755	1.02929	0.931602	1.13722	0.570443	logistic	60871	406	60465		FALSE	FALSE	Primary open angle glaucoma	sense organs
180	PRS	0.0223767	0.0394477	1.02263	0.946541	1.10483	0.570545	logistic	59117	664	58453		FALSE	FALSE	Cervical cancer and dysplasia	neoplasms
300.4	PRS	-0.0180002	0.0319156	0.982161	0.922604	1.04556	0.572758	logistic	42613	1024	41589		FALSE	FALSE	Dysthymic disorder	mental disorders
153.2	PRS	0.0156222	0.0277121	1.01574	0.962045	1.07244	0.572937	logistic	56115	1378	54737		FALSE	FALSE	Colon cancer	neoplasms
117.1	PRS	-0.0464249	0.0824435	0.954636	0.812196	1.12206	0.573359	logistic	57647	150	57497		FALSE	FALSE	Histoplasmosis	infectious diseases
715.1	PRS	-0.0254612	0.045266	0.97486	0.892095	1.0653	0.57379	logistic	56933	504	56429		FALSE	FALSE	Sacroiliitis NEC	musculoskeletal
362.23	PRS	-0.0358485	0.0637495	0.964786	0.851464	1.09319	0.573889	logistic	60257	254	60003		FALSE	FALSE	Cystoid macular degeneration of retina	sense organs
751.3	PRS	-0.0467386	0.0831551	0.954337	0.810809	1.12327	0.574071	logistic	62628	148	62480		FALSE	FALSE	Obstructive genitourinary defect	congenital anomalies
425.1	PRS	0.0121458	0.0216364	1.01222	0.970192	1.05607	0.574552	logistic	62586	2327	60259		FALSE	FALSE	Primary/intrinsic cardiomyopathies	circulatory system
782	PRS	0.0358318	0.0638786	1.03648	0.914507	1.17472	0.574842	logistic	55291	251	55040		FALSE	FALSE	Symptoms involving skin and other integumentary tissue	symptoms
840.3	PRS	0.0250572	0.0446723	1.02537	0.939412	1.1192	0.574859	logistic	58925	514	58411		FALSE	FALSE	Joint/ligament sprain	injuries & poisonings
452.2	PRS	0.0147384	0.0263427	1.01485	0.963779	1.06862	0.575829	logistic	52688	1523	51165		FALSE	FALSE	Deep vein thrombosis [DVT]	circulatory system
90	PRS	-0.0432496	0.077465	0.957672	0.822768	1.1147	0.576631	logistic	66104	171	65933		FALSE	FALSE	Sexually transmitted infections (not HIV or hepatitis)	infectious diseases
344	PRS	0.0246961	0.0444596	1.025	0.939465	1.11833	0.578572	logistic	51884	517	51367		FALSE	FALSE	Other paralytic syndromes	neurological
513.3	PRS	0.0243784	0.0440644	1.02468	0.939894	1.11711	0.580096	logistic	61776	529	61247		FALSE	FALSE	Hypoventilation	respiratory
585.3	PRS	0.00876696	0.015884	1.00881	0.977883	1.04071	0.580993	logistic	54997	4737	50260		FALSE	FALSE	Chronic renal failure [CKD]	genitourinary
191.1	PRS	0.0224764	0.0408589	1.02273	0.944021	1.108	0.582252	logistic	64559	617	63942		FALSE	FALSE	Cancer of brain and nervous system	neoplasms
601.3	PRS	0.0484775	0.0882662	1.04967	0.882917	1.24792	0.582855	logistic	59476	131	59345		FALSE	FALSE	Orchitis and epididymitis	genitourinary
250.21	PRS	-0.0511852	0.0934056	0.950103	0.791156	1.14098	0.5837	logistic	51402	116	51286		FALSE	FALSE	Type 2 diabetes with ketoacidosis	endocrine/metabolic
473	PRS	0.0134189	0.0245976	1.01351	0.965806	1.06357	0.585384	logistic	48573	1743	46830		FALSE	FALSE	Diseases of the larynx and vocal cords	respiratory
367.8	PRS	-0.0312692	0.0578248	0.969215	0.865363	1.08553	0.588675	logistic	61457	305	61152		FALSE	FALSE	Hypermetropia	sense organs
290.13	PRS	-0.0414956	0.0767828	0.959354	0.825315	1.11516	0.588902	logistic	53672	186	53486		FALSE	FALSE	Senile dementia	mental disorders
512.2	PRS	-0.0216597	0.0401243	0.978573	0.904563	1.05864	0.589324	logistic	35937	646	35291		FALSE	FALSE	Painful respiration	respiratory
41.9	PRS	-0.0240953	0.0446894	0.976193	0.894324	1.06556	0.589767	logistic	55975	513	55462		FALSE	FALSE	Infection with drug-resistant microorganisms	infectious diseases
751.12	PRS	0.0353722	0.065721	1.03601	0.910792	1.17843	0.590426	logistic	62726	246	62480		FALSE	FALSE	Congenital anomalies of male genital organs	congenital anomalies
303	PRS	0.0285438	0.0531091	1.02896	0.927233	1.14184	0.590953	logistic	41950	361	41589		FALSE	FALSE	Psychogenic and somatoform disorders	mental disorders
41.4	PRS	-0.0162209	0.0303846	0.98391	0.927025	1.04429	0.593444	logistic	56587	1125	55462		FALSE	FALSE	E. coli	infectious diseases
527.7	PRS	0.0263059	0.0493118	1.02666	0.932072	1.13084	0.593714	logistic	62465	424	62041		FALSE	FALSE	Disturbance of salivary secretion	digestive
213	PRS	0.043536	0.0816497	1.0445	0.890032	1.22577	0.593892	logistic	52128	153	51975		FALSE	FALSE	Benign neoplasm of bone and articular cartilage	neoplasms
302.1	PRS	0.0490961	0.0922649	1.05032	0.876566	1.25852	0.594643	logistic	41709	120	41589		FALSE	FALSE	Decreased libido	mental disorders
352.1	PRS	-0.0279803	0.0526009	0.972407	0.877149	1.07801	0.59477	logistic	58191	371	57820		FALSE	FALSE	Trigeminal nerve disorders [CN5]	neurological
428.1	PRS	0.0081128	0.0153064	1.00815	0.97835	1.03885	0.596093	logistic	59271	5093	54178		FALSE	FALSE	Congestive heart failure (CHF) NOS	circulatory system
958.1	PRS	0.0520695	0.0982664	1.05345	0.868895	1.2772	0.596195	logistic	64861	106	64755		FALSE	FALSE	Postoperative shock	injuries & poisonings
252.1	PRS	0.0219033	0.0413383	1.02214	0.942594	1.10841	0.596213	logistic	58057	606	57451		FALSE	FALSE	Hyperparathyroidism	endocrine/metabolic
290.16	PRS	-0.0476474	0.0899657	0.95347	0.799331	1.13733	0.596377	logistic	53616	130	53486		FALSE	FALSE	Vascular dementia	mental disorders
801	PRS	0.0148611	0.0280926	1.01497	0.960597	1.07243	0.596802	logistic	56279	1315	54964		FALSE	FALSE	Fracture of ankle and foot	injuries & poisonings
735.21	PRS	0.0236135	0.0446384	1.02389	0.93812	1.11751	0.596808	logistic	58488	521	57967		FALSE	FALSE	Hammer toe (acquired)	musculoskeletal
614	PRS	-0.0177199	0.0335346	0.982436	0.919939	1.04918	0.597218	logistic	63304	927	62377		FALSE	FALSE	Inflammatory diseases of female pelvic organs	genitourinary
743.1	PRS	0.00964591	0.0183483	1.00969	0.974026	1.04666	0.599089	logistic	58806	3530	55276		FALSE	FALSE	Osteoporosis	musculoskeletal
342	PRS	0.0239216	0.04559	1.02421	0.93666	1.11994	0.599784	logistic	51861	494	51367		FALSE	FALSE	Hemiplegia	neurological
159.3	PRS	0.0418491	0.0798272	1.04274	0.891712	1.21934	0.600107	logistic	58382	161	58221		FALSE	FALSE	Malignant neoplasm of gallbladder and extrahepatic bile ducts	neoplasms
479	PRS	-0.0116826	0.0222918	0.988385	0.946131	1.03253	0.600225	logistic	48961	2131	46830		FALSE	FALSE	Other upper respiratory disease	respiratory
286.81	PRS	0.0261598	0.0499235	1.02651	0.930819	1.13203	0.60028	logistic	52429	411	52018		FALSE	FALSE	Primary hypercoagulable state	hematopoietic
568.1	PRS	0.0261727	0.0500435	1.02652	0.930612	1.13231	0.600975	logistic	55696	410	55286		FALSE	FALSE	Peritoneal adhesions (postoperative) (postinfection)	digestive
707.2	PRS	0.019326	0.0369605	1.01951	0.94827	1.09611	0.601055	logistic	63747	765	62982		FALSE	FALSE	Chronic ulcer of leg or foot	dermatologic
327.1	PRS	0.0337038	0.0644877	1.03428	0.911474	1.17363	0.601226	logistic	51319	244	51075		FALSE	FALSE	Hypersomnia	neurological
426.92	PRS	-0.0159554	0.0306255	0.984171	0.926833	1.04506	0.602377	logistic	43387	1166	42221		FALSE	FALSE	Cardiac defibrillator in situ	circulatory system
244	PRS	-0.00669551	0.0128988	0.993327	0.968529	1.01876	0.603706	logistic	60703	7374	53329		FALSE	FALSE	Hypothyroidism	endocrine/metabolic
261	PRS	0.00771685	0.0148883	1.00775	0.978765	1.03759	0.604237	logistic	53228	5217	48011		FALSE	FALSE	Vitamin deficiency	endocrine/metabolic
368.2	PRS	-0.0234771	0.045308	0.976796	0.893793	1.06751	0.604342	logistic	61862	503	61359		FALSE	FALSE	Diplopia and disorders of binocular vision	sense organs
377	PRS	0.0239414	0.0462573	1.02423	0.935454	1.12143	0.604758	logistic	58245	477	57768		FALSE	FALSE	Disorders of optic nerve and visual pathways	sense organs
626.1	PRS	0.0123194	0.0238693	1.0124	0.966123	1.06088	0.60577	logistic	57481	1934	55547		FALSE	FALSE	Irregular menstrual cycle/bleeding	genitourinary
172.1	PRS	-0.0144855	0.0281217	0.985619	0.932763	1.04147	0.606482	logistic	57668	1342	56326		FALSE	FALSE	Melanomas of skin, dx or hx	neoplasms
593.1	PRS	-0.0215223	0.0418514	0.978708	0.90163	1.06237	0.607073	logistic	50337	597	49740		FALSE	FALSE	Gross hematuria	genitourinary
297	PRS	-0.0197764	0.0384946	0.980418	0.909168	1.05725	0.607429	logistic	42280	691	41589		FALSE	FALSE	Suicidal ideation or attempt	mental disorders
748	PRS	0.0321473	0.0628346	1.03267	0.91301	1.16801	0.608918	logistic	65319	257	65062		FALSE	FALSE	Anomalies of respiratory system, congenital	congenital anomalies
209	PRS	0.0486544	0.0951586	1.04986	0.871224	1.26512	0.609142	logistic	66251	113	66138		FALSE	FALSE	Neuroendocrine tumors	neoplasms
706	PRS	0.0117837	0.0230691	1.01185	0.967121	1.05865	0.609491	logistic	61901	1978	59923		FALSE	FALSE	Diseases of sebaceous glands	dermatologic
136	PRS	-0.0274322	0.0537973	0.972941	0.875575	1.08113	0.610109	logistic	64390	354	64036		FALSE	FALSE	Other infectious and parasitic diseases	infectious diseases
217.1	PRS	-0.0367477	0.0722579	0.963919	0.83663	1.11057	0.611058	logistic	59492	197	59295		FALSE	FALSE	Nevus, non-neoplastic	neoplasms
478	PRS	-0.0270819	0.0532679	0.973282	0.876791	1.08039	0.611166	logistic	47189	359	46830		FALSE	FALSE	Throat pain	respiratory
480.1	PRS	0.0141433	0.0278258	1.01424	0.96041	1.0711	0.611256	logistic	52668	1353	51315		FALSE	FALSE	Bacterial pneumonia	respiratory
599.1	PRS	-0.0337224	0.0663676	0.96684	0.848909	1.10115	0.611372	logistic	49744	234	49510		FALSE	FALSE	Urinary obstruction	genitourinary
447	PRS	0.0205124	0.0404115	1.02072	0.942995	1.10486	0.611742	logistic	55577	636	54941		FALSE	FALSE	Other disorders of arteries and arterioles	circulatory system
770	PRS	-0.00950254	0.0187917	0.990542	0.954723	1.02771	0.613084	logistic	62997	3089	59908		FALSE	FALSE	Myalgia and myositis unspecified	symptoms
509.3	PRS	0.0128283	0.0254686	1.01291	0.963589	1.06476	0.61448	logistic	48184	1640	46544		FALSE	FALSE	Pulmonary insufficiency or respiratory failure following trauma and surgery	respiratory
726	PRS	0.00796646	0.0158254	1.008	0.977212	1.03975	0.614686	logistic	55757	4557	51200		FALSE	FALSE	Peripheral enthesopathies and allied syndromes	musculoskeletal
550.6	PRS	0.0173389	0.034615	1.01749	0.950748	1.08892	0.616436	logistic	59104	865	58239		FALSE	FALSE	Incisional hernia	digestive
527	PRS	0.0215255	0.0430612	1.02176	0.939061	1.11174	0.617159	logistic	62598	557	62041		FALSE	FALSE	Diseases of the salivary glands	digestive
198.2	PRS	0.0112121	0.0224531	1.01128	0.967736	1.05677	0.61753	logistic	51921	2157	49764		FALSE	FALSE	Secondary malignancy of respiratory organs	neoplasms
690	PRS	-0.0224646	0.0449962	0.977786	0.895246	1.06794	0.6176	logistic	57441	510	56931		FALSE	FALSE	Erythematosquamous dermatosis	dermatologic
241.1	PRS	0.0180992	0.0362781	1.01826	0.948374	1.0933	0.617849	logistic	54125	796	53329		FALSE	FALSE	Nontoxic uninodular goiter	endocrine/metabolic
153.3	PRS	0.0163977	0.0330606	1.01653	0.952752	1.08458	0.619901	logistic	55690	953	54737		FALSE	FALSE	Malignant neoplasm of rectum, rectosigmoid junction, and anus	neoplasms
513	PRS	-0.013002	0.0262693	0.987082	0.937546	1.03924	0.620637	logistic	62764	1517	61247		FALSE	FALSE	Respiratory abnormalities	respiratory
565	PRS	-0.0133082	0.0268944	0.98678	0.936111	1.04019	0.62072	logistic	56731	1445	55286		FALSE	FALSE	Anal and rectal conditions	digestive
110.1	PRS	-0.0128894	0.0260806	0.987193	0.937998	1.03897	0.621156	logistic	59061	1564	57497		FALSE	FALSE	Dermatophytosis	infectious diseases
696	PRS	0.0169928	0.034552	1.01714	0.950536	1.08841	0.622859	logistic	55393	866	54527		FALSE	FALSE	Psoriasis and related disorders	dermatologic
458.2	PRS	-0.043931	0.0893677	0.95702	0.803248	1.14023	0.62302	logistic	54675	128	54547		FALSE	FALSE	Iatrogenic hypotension	circulatory system
189.4	PRS	0.0276371	0.0563289	1.02802	0.920565	1.14802	0.623683	logistic	64433	326	64107		FALSE	FALSE	Malignant neoplasm of other urinary organs	neoplasms
526.4	PRS	-0.0343137	0.0702822	0.966268	0.841923	1.10898	0.625388	logistic	61267	206	61061		FALSE	FALSE	Temporomandibular joint disorders	digestive
440.21	PRS	0.0349465	0.0715974	1.03556	0.899978	1.19158	0.625481	logistic	55143	202	54941		FALSE	FALSE	Atherosclerosis of native arteries of the extremities with ulceration or gangrene	circulatory system
531.2	PRS	0.0304188	0.0623456	1.03089	0.912307	1.16488	0.625617	logistic	63233	263	62970		FALSE	FALSE	Gastric ulcer	digestive
41.11	PRS	0.0164918	0.0338902	1.01663	0.951293	1.08645	0.626525	logistic	56360	898	55462		FALSE	FALSE	Methicillin sensitive Staphylococcus aureus	infectious diseases
800.4	PRS	0.0311497	0.0640293	1.03164	0.909966	1.16958	0.626619	logistic	55213	249	54964		FALSE	FALSE	Fracture of patella	injuries & poisonings
395.6	PRS	0.0149395	0.0307277	1.01505	0.955723	1.07806	0.626831	logistic	55463	1125	54338		FALSE	FALSE	Heart valve replaced	circulatory system
202	PRS	-0.0225629	0.0465966	0.97769	0.892354	1.07119	0.628232	logistic	63802	475	63327		FALSE	FALSE	Cancer of other lymphoid, histiocytic tissue	neoplasms
379.2	PRS	-0.0129807	0.0268473	0.987103	0.936504	1.04044	0.628741	logistic	59257	1489	57768		FALSE	FALSE	Disorders of vitreous body	sense organs
227.1	PRS	-0.0398801	0.0826278	0.960905	0.817233	1.12983	0.629346	logistic	64392	150	64242		FALSE	FALSE	Benign neoplasm of adrenal gland	neoplasms
427.61	PRS	0.0393239	0.0817185	1.04011	0.886172	1.22078	0.630366	logistic	42374	153	42221		FALSE	FALSE	Supraventricular premature beats	circulatory system
441.1	PRS	-0.0378094	0.0789795	0.962896	0.824804	1.12411	0.632135	logistic	55104	163	54941		FALSE	FALSE	Acute vascular insufficiency of intestine	circulatory system
733	PRS	0.0163342	0.0341764	1.01647	0.95061	1.08689	0.632694	logistic	55442	892	54550		FALSE	FALSE	Other disorders of bone and cartilage	musculoskeletal
530.3	PRS	0.0205624	0.0431318	1.02078	0.938028	1.11082	0.633551	logistic	42597	560	42037		FALSE	FALSE	Stricture and stenosis of esophagus	digestive
362.29	PRS	-0.0270622	0.0567732	0.973301	0.870805	1.08786	0.633595	logistic	60335	332	60003		FALSE	FALSE	Macular degeneration (senile) of retina NOS	sense organs
529	PRS	-0.0457649	0.0961217	0.955267	0.791232	1.15331	0.633993	logistic	62152	111	62041		FALSE	FALSE	Diseases and other conditions of the tongue	digestive
320	PRS	0.0295637	0.0622217	1.03001	0.911749	1.1636	0.634691	logistic	65360	263	65097		FALSE	FALSE	Meningitis	neurological
242.2	PRS	-0.0443322	0.0938099	0.956636	0.795965	1.14974	0.636516	logistic	53446	117	53329		FALSE	FALSE	Toxic multinodular goiter	endocrine/metabolic
191.11	PRS	0.0202695	0.042979	1.02048	0.938034	1.11016	0.637202	logistic	64499	557	63942		FALSE	FALSE	Cancer of brain	neoplasms
743.12	PRS	-0.0166474	0.035349	0.98349	0.917657	1.05405	0.63768	logistic	56139	863	55276		FALSE	FALSE	Senile osteoporosis	musculoskeletal
425.11	PRS	0.0340692	0.0724377	1.03466	0.89771	1.19249	0.638124	logistic	60454	195	60259		FALSE	FALSE	Hypertrophic obstructive cardiomyopathy	circulatory system
250.12	PRS	0.0288044	0.0613656	1.02922	0.912587	1.16077	0.638791	logistic	51558	272	51286		FALSE	FALSE	Type 1 diabetes with renal manifestations	endocrine/metabolic
[truncated: 943 more rows]

## Sheet: S3. EUR Combined - BMI Adj
outcome	predictor	beta	SE	OR	lower	upper	p	type	n_total	n_cases	n_controls	note	bonferroni	fdr	description	group
[truncated: 1,817 more rows]

[truncated: 17 more sheets: S4. EUR Combined - BMI Residual, S5. EUR Females, S6. EUR Females - Top Variants, S7. EUR Females - BMI Adj, S8. EUR Females - BMI Residual, S9.EUR Females - PCOS Diagnosis, S10. EUR Males, S11. EUR Males - Top Variants, S12. EUR Males - BMI Adj, S13. EUR Males - BMI Residual, S14. AFR Combined, S15. AFR Females, S16. AFR Males, S17.AFR Combined - Top Variants, S18. AFR Females - Top Variants, S19. AFR Males - Top Variants, S20.Cardiometabolic PRS Results]
